# Supplementary material for: Comparative Expression Analysis of Rice and Arabidopsis Peroxiredoxin Genes Suggests Conserved or Diversified Roles Between the Two Species and Leads to the Identification of Tandemly Duplicated Rice Peroxiredoxin Genes Differentially Expressed in Seeds
Source: Rice (N Y). 2017 Jun 24;10:30. doi: 10.1186/s12284-017-0170-5 (PMC5483221; doi:10.1186/s12284-017-0170-5)
Supplement: Supplementary file 3 — Summary of selected promoter regions and PCC values for individual members in Os1-CysPrxA and Os1-CysPrxB groups. (ODS 16 kb) [file 12284_2017_170_MOESM3_ESM.ods]

## Sheet: Sheet1
Table S1. Summary of selected promoter regions and PCC values for individual members in Os1-CysPrxA and Os1-CysPrxB groups.
Group type by expression pattern	No	Locus ID of RFGED	PCC value	Accession No. of NCBI	NCBI description	Promoter sizes (location)	5'UTR region	1st exon	1st intron	List of conserved cis-acting element (n)
Enosperm, Aleurone layer	1	LOC_Os07g44430	1	Os07g0638300	peroxiredoxin	2251bp	2,000bp (-1 to -2,000)	77bp (0 to 77)	174bp (78bp to 251)	ABREDISTBBNNAPA(4),ABREAZMRAB28(4),ABREAZMRAB28(3),GADOWNAT(ABREOSRAB21)(2),TATCCAYMOTIFOSRAMY3D(TATCCAOSAMY)(3),ABREOSRAB21(1)
	2	LOC_Os04g52110	0.9028	Os04g0610600	late embryogenesis abundant protein group3	2279bp	2,000bp (-1 to -2,000)	177bp (0 to 177)	102bp (178bp to 279)	ABREDISTBBNNAPA(2),ABREAZMRAB28(1),ABREAZMRAB28(2),GADOWNAT(ABREOSRAB21)(3),TATCCAYMOTIFOSRAMY3D(TATCCAOSAMY)(3),ABREOSRAB21(1)
	3	LOC_Os09g15520	0.9013	Os09g0324000	oleosin	2477bp	2,000bp (-1 to -2,000)	477bp (0 to 477)		ABREDISTBBNNAPA(2),ABREAZMRAB28(2),ABREAZMRAB28(5),GADOWNAT(ABREOSRAB21)(2),TATCCAYMOTIFOSRAMY3D(TATCCAOSAMY)(1),
	4	LOC_Os01g19770	0.8806	Os01g0303300	mitochondrial import inner membrane translocase subunit Tim17	2770bp	2,000bp (-1 to -2,000)	454bp (0 to 454)	316bp (455bp to 770)	ABREDISTBBNNAPA(8),ABREAZMRAB28(12),ABREAZMRAB28(3),GADOWNAT(ABREOSRAB21)(16),TATCCAYMOTIFOSRAMY3D(TATCCAOSAMY)(4),ABREOSRAB21(3)
	5	LOC_Os06g21910	0.907	Os06g0324400	late embryogenesis abundant group 1	2164bp	2,000bp (-1 to -2,000)	87bp (0 to 87)	77bp (88bp to 164)	ABREDISTBBNNAPA(1),ABREAZMRAB28(5),ABREAZMRAB28(3),GADOWNAT(ABREOSRAB21)(4),TATCCAYMOTIFOSRAMY3D(TATCCAOSAMY)(1),ABREOSRAB21(2)
Root, Embryo	6	LOC_Os07g44440	1	Os07g0638400	peroxiredoxin	2221bp	2,000bp (-1 to -2,000)	118bp (0 to 118)	103bp (119bp to 221)	OSE1ROOTNODULE(1),GAREAT(2),GARE1OSREP1(1),WUSATAg(1), PBOX1(1),LEAFYATAG(1)
	7	LOC_Os03g13140	0.8881	Os03g0233900	non-symbiotic hemoglobin 2	2244bp	2,000bp (-1 to -2,000)	128bp (0 to 128)	116bp (129bp to 244)	OSE1ROOTNODULE(1),GAREAT(4),GARE1OSREP1(2),WUSATAg(1), PBOX1(2),LEAFYATAG(1)
	8	LOC_Os04g50030	0.8941	Os04g0590200	DNA binding protein	2918bp	2,000bp (-1 to -2,000)	918bp (0 to 918)		OSE1ROOTNODULE(1),GAREAT(5),GARE1OSREP1(5),WUSATAg(4), PBOX1(2),
	9	LOC_Os09g20220	0.8589	Os09g0367700	glutathione S-transferase	2687bp	2,000bp (-1 to -2,000)	687bp (0 to 687)		OSE1ROOTNODULE(1),GAREAT(3),GARE1OSREP1(3),WUSATAg(1), PBOX1(2),LEAFYATAG(1)
	10	LOC_Os06g40870	0.8622	Os06g0611300	expressed protein	1720bp	714bp(-1 to -714)	15bp (0 to 15)	991bp (16bp to 1006)	OSE1ROOTNODULE(1),GAREAT(3),GARE1OSREP1(2),WUSATAg(1), PBOX1(2),LEAFYATAG(1)
	11	LOC_Os05g45460	0.8799	Os05g0531200	POEI52 - Pollen Ole e I allergen and extensin family protein precursor	2543bp	2,000bp (-1 to -2,000)	241bp (0 to 241)	302bp (242bp to 543)	OSE1ROOTNODULE(1),GAREAT(4),GARE1OSREP1(3),WUSATAg(2), PBOX1(2),LEAFYATAG(1)
