# Supplementary material for: Comparative Expression Analysis of Rice and Arabidopsis Peroxiredoxin Genes Suggests Conserved or Diversified Roles Between the Two Species and Leads to the Identification of Tandemly Duplicated Rice Peroxiredoxin Genes Differentially Expressed in Seeds
Source: Rice (N Y). 2017 Jun 24;10:30. doi: 10.1186/s12284-017-0170-5 (PMC5483221; doi:10.1186/s12284-017-0170-5)
Supplement: Supplementary file 5 — Summary of 25 CREs uniquely identified in Os1-CysPrxA group compared with Os1-CysPrxB group. (ODS 16 kb) [file 12284_2017_170_MOESM5_ESM.ods]

## Sheet: Sheet1
Table S2. Summary of 25 CREs uniquely identified in Os1-CysPrxA group compared with Os1-CysPrxB group.
CRE name	Detailed function	Reference
ABREAZMRAB28	ABA-responsive element (ABRE A) found at -148 to -139 in maizerab28 (Busk & Pages, 1997); Maize rab28 is ABA-inducible in embryos and vegetative tissues;	Busk and Pages 1997 Busk and Pages 1998
ABREBZMRAB28	ABA-responsive element (ABRE B) found at -105 to -96 in maize(Z.m.) rab28 (Busk & Pages, 1997); Maize rab28 is ABA-inducible in embryos and vegetative tissues;	Busk and Pages 1997 Busk and Pages 1998
TATCCAYMOTIFOSRAMY3D	TATCCAY motif found in rice (O.s.) RAmy3D alpha-amylase genepromoter; Y=T/C; a GATA motif as its antisense sequence; TATCCAY motif and G motif (see S000130) are responsible for sugar repression (Toyofuku et al. 1998);	Toyofuku et al. 1998
ABREOSRAB21	Abscisic acid-responsive element from the em gene of wheat.	Niogret et al. 1996 Busk et al. 1999
TATCCAOSAMY	TATCCA element found in alpha-amylase promoters of rice (O.s.)at positions ca.90 to 150bp upstream of the transcription start sites; Binding sites of OsMYBS1, OsMYBS2 and OsMYBS3 which mediate sugar and hormone regulation of alpha-amylase gene expression; See also S000021 (AMYBOX2); S000256 (TATCCAY motif);	Lu et al. 1998 Lu et al. 2002
ABREDISTBBNNAPA	dist B (distal portion of B-box) found in napA gene of Brassicanapus (B.n.); Shows similarity to ABRE; Found between -148 and -124; Required for seed specific expression and ABA responsiveness; See S000263, S000264; dist B ABRE mediated transactivation by ABI3 adn ABI3-dependent response to ABA; a tetramer of the composite RY/G complex mediated only ABA-independent transactivation by ABI3; B2 dom…	Ezcurra et al. 2000 Busk and Pages 1997 Busk and Pages 1998
ACGTROOT1	ACGT motif related to root expression; Gene: synthetic; perfectpalindromic sequence (PA) containing G-box-related sequence; transacting factor: TAF-1 ?; Binding of SGBF-1 (a Soybean G-box binding bZIP transcription factor) to ABRE is enhanced by SCOF-1 (a zinc finger protein ); Transcription of SCOF-1 is induced by low temperature and ABA	Thomas TL 1993
ACEATCHS	ACEAtCHS (ACGT containing element) found in the LRU(light-responsive unit) in Arabidopsis (A.t.) chalcone synthase (CHS) gene promoter; Required for UV-B and UV-1/blue light responsiveness; See S000356; Transcriptional repression by AtMYB4 controls production of UV-protecting sun screens in Arabidopsis; AtMYB4 mutant shows enhanced levels of sinapate ester in leaves and tolerance of UV-B irradiat…	Jin H et al. 2000
TATABOX1	TATA box; TATA box found in the 5'upstream region of ricealpha-amylase; TATA box found in beta-phaseolin promoter (Grace et al.); sequence and spacing of TATA box elements are critical for accurate initiation (Grace et al.);	Grace ML et al. 2004
ABREATRD22	ABRE (ABA responsive element) in Arabidopsis (A.t.)dehydration-responsive gene rd22; R=A/G; Y=C/T;	Iwasaki T et al. 1995
ABRERATCAL	ABRE-related sequence or "Repeated sequence motifs" identifiedin the upstream regions of 162 Ca(2+)-responsive upregulated genes; see also ABRE; M=C/A; Y=T/C; B=T/C/G;	Kaplan B et al. 2006
SORLIP5AT	one of "Sequences Over-Represented in Light-Induced Promoters(SORLIPs) in Arabidopsis; Computationally identified phyA-induced motifs; See also S000482, S000483, S000484, S000485 (all SORLIPs), and also S000487, S000488, S000489, S000490 (all SORLREPs); Over-represented in both light-induced cotyledon-specific and root-specific genes (Jiao et al. 2005; see S000482)	Jiao Y et al. 2005
ACGTABREMOTIFA2OSEM	Experimentally determined sequence requirement of ACGT-core ofmotif A in ABRE of the rice gene, OSEM; See S000281; DRE and ABRE are interdependent in the ABA-responsive expression of the rd29A in Arabidopsis; K=G/T;	Narusaka Y et al. 2003
OCTAMOTIF2	Octamer motif found in histone-gene-specific consensus sequences;200 base upstream from the initiation codon ATG; Exist in all of seven plant histone genes;	Chaubet N et al. 1986
XYLAT	cis-element identified among the promoters of the "core xylemgene set";	Ko JH et al. 2006
L1BOXATPDF1	L1 box found in promoter of Arabidopsis thaliana (A.t.)PROTODERMAL FACTOR1 (PDF1) gene; Located between -134 and -127; Involved in L1 layer-specific expression; L1-specific homeodomain protein ATML can bind to the "L1 box"; Y=C/T; A cotton fiber gene, RD22-like 1 (RDL1), contains a homeodomain binding L1 box and a MYB binding motif (Wang et al., 2004); HDZip IV; See also S000371;	Abe M et al. 2001
GARE2OSREP1	Gibberellin-responsive element (GARE) found in the promoterregion of a cystein proteinase (REP-1) gene in rice; See S000020;	Sutoh K et al. 2003
SITEIIATCYTC	Site II element found in the promoter regions of cytochromegenes (Cytc-1, Cytc-2) in Arabidopsis; Located between -147 and -156 from the translational starts sites (Welchen et al., 2005); Y=C/T; See also S000308; Overrepresented in the promoters of nuclear genes encoding components of the oxidative phosphorylation (OxPhos) machinery from both Arabidopsis and rice (Welchen and Gonzalez, 2006);)	Welchen E et al. 2005
UPRMOTIFIIAT	Motif II in the conserved UPR (unfolded protein response)cis-acting element in Arabidopsis genes coding for SAR1B, HSP-90, SBR-like, Ca-ATPase 4, CNX1, PDI, etc.; See S000425, S000428, S000429;	Martinez IM et al. 2003
D3GMAUX28	D3; DNase I protected sequence found in the soybean (G.m.)auxin responsive gene, Aux28, promoter; Located between -750 and -760; A/T-rich sequence;	Nagao RT et al. 1993
ABREATCONSENSUS	ABA-responsive elements (ABREs) found in the promoter of ABAand/or stress-regulated genes; ABFs, a family of ABRE binding factors; ABF3 and ABF4 function in ABA signaling; Y=C/T;	Choi H et al. 2000
MYBPZM	Core of consensus maize P (myb homolog) binding site; W=A/T; 6 bpcore; Maize P gene specifies red pigmentation of kernel pericarp, cob, and other floral organs; P binds to A1 gene, but not Bz1 gene; Maize C1 (myb homolog) activates both A1 and Bz1 genes (Grotewold et al. 1994); W=A/T;	Grotewold E et al. 1994
UP1ATMSD	Up1 motif found in 162 of the 1184 up-regulated genes aftermain stem decapitation in Arabidopsis; W=A/T; See also S000470, S000472;	Tatematsu K et al. 2005
CAREOSREP1	CAREs (CAACTC regulatory elements) found in the promoter regionof a cystein proteinase (REP-1) gene in rice;	Sutoh K et al. 2003
