# Supplementary material for: Comparative Expression Analysis of Rice and Arabidopsis Peroxiredoxin Genes Suggests Conserved or Diversified Roles Between the Two Species and Leads to the Identification of Tandemly Duplicated Rice Peroxiredoxin Genes Differentially Expressed in Seeds
Source: Rice (N Y). 2017 Jun 24;10:30. doi: 10.1186/s12284-017-0170-5 (PMC5483221; doi:10.1186/s12284-017-0170-5)
Supplement: Supplementary file 6 — Detailed promoter regions of 25 CREs uniquely identified in Os1-CysPrxA group compared with Os1-CysPrxB group. (ODS 87 kb) [file 12284_2017_170_MOESM6_ESM.ods]

## Sheet: Sheet1
Table S3. Detailed promoter regions of 25 CREs uniquely identified in Os1-CysPrxA group compared with Os1-CysPrxB group.
Sequence ID	CRE ID	CRE name	Posistion	Strand	Binding sequence
LOC_Os07g44430	TF_motif_seq_0037	ABREAZMRAB28	1974	-	ttcagGTGGC
LOC_Os07g44430	TF_motif_seq_0037	ABREAZMRAB28	2065	+	GCCACgagac
LOC_Os07g44430	TF_motif_seq_0037	ABREAZMRAB28	2077	-	ggtacGTGGC
LOC_Os07g44430	TF_motif_seq_0037	ABREAZMRAB28	2098	-	acgccGTGGC
LOC_Os04g52110	TF_motif_seq_0037	ABREAZMRAB28	1106	+	GCCACttgta
LOC_Os09g15520	TF_motif_seq_0037	ABREAZMRAB28	769	-	cactaGTGGC
LOC_Os09g15520	TF_motif_seq_0037	ABREAZMRAB28	1863	+	GCCACgcgta
LOC_Os01g19770	TF_motif_seq_0037	ABREAZMRAB28	300	-	ctgacGTGGC
LOC_Os01g19770	TF_motif_seq_0037	ABREAZMRAB28	311	-	cctacGTGGC
LOC_Os01g19770	TF_motif_seq_0037	ABREAZMRAB28	341	-	cccacGTGGC
LOC_Os01g19770	TF_motif_seq_0037	ABREAZMRAB28	352	-	ttgacGTGGC
LOC_Os01g19770	TF_motif_seq_0037	ABREAZMRAB28	363	-	cttacGTGGC
LOC_Os01g19770	TF_motif_seq_0037	ABREAZMRAB28	1104	-	ggcacGTGGC
LOC_Os01g19770	TF_motif_seq_0037	ABREAZMRAB28	1680	+	GCCACgtcaa
LOC_Os01g19770	TF_motif_seq_0037	ABREAZMRAB28	1691	+	GCCACatggg
LOC_Os01g19770	TF_motif_seq_0037	ABREAZMRAB28	1721	+	GCCACgtatg
LOC_Os01g19770	TF_motif_seq_0037	ABREAZMRAB28	1732	+	GCCACgtcag
LOC_Os01g19770	TF_motif_seq_0037	ABREAZMRAB28	2019	+	GCCACgcgcc
LOC_Os01g19770	TF_motif_seq_0037	ABREAZMRAB28	2125	-	cacacGTGGC
LOC_Os06g21910	TF_motif_seq_0037	ABREAZMRAB28	251	+	GCCACgacga
LOC_Os06g21910	TF_motif_seq_0037	ABREAZMRAB28	556	-	ttaacGTGGC
LOC_Os06g21910	TF_motif_seq_0037	ABREAZMRAB28	686	-	gactcGTGGC
LOC_Os06g21910	TF_motif_seq_0037	ABREAZMRAB28	1628	-	tgaacGTGGC
LOC_Os06g21910	TF_motif_seq_0037	ABREAZMRAB28	1763	+	GCCACgatgc
LOC_Os07g44430	TF_motif_seq_0048	ABREBZMRAB28	292	+	TCCACgtcct
LOC_Os07g44430	TF_motif_seq_0048	ABREBZMRAB28	431	+	TCCACaggtc
LOC_Os07g44430	TF_motif_seq_0048	ABREBZMRAB28	1501	+	TCCACatttt
LOC_Os04g52110	TF_motif_seq_0048	ABREBZMRAB28	1801	+	TCCACgcgtc
LOC_Os04g52110	TF_motif_seq_0048	ABREBZMRAB28	1818	+	TCCACctccc
LOC_Os09g15520	TF_motif_seq_0048	ABREBZMRAB28	289	-	cagaaGTGGA
LOC_Os09g15520	TF_motif_seq_0048	ABREBZMRAB28	1691	+	TCCACgcagc
LOC_Os09g15520	TF_motif_seq_0048	ABREBZMRAB28	1885	+	TCCACatgtc
LOC_Os09g15520	TF_motif_seq_0048	ABREBZMRAB28	2325	-	ctggcGTGGA
LOC_Os09g15520	TF_motif_seq_0048	ABREBZMRAB28	2386	-	gcaagGTGGA
LOC_Os01g19770	TF_motif_seq_0048	ABREBZMRAB28	448	-	cccacGTGGA
LOC_Os01g19770	TF_motif_seq_0048	ABREBZMRAB28	755	-	caaagGTGGA
LOC_Os01g19770	TF_motif_seq_0048	ABREBZMRAB28	1962	+	TCCACcacgc
LOC_Os06g21910	TF_motif_seq_0048	ABREBZMRAB28	281	+	TCCACttttt
LOC_Os06g21910	TF_motif_seq_0048	ABREBZMRAB28	1184	-	ttgtcGTGGA
LOC_Os06g21910	TF_motif_seq_0048	ABREBZMRAB28	1714	-	ttgacGTGGA
LOC_Os07g44430	TF_motif_seq_0038	ABREDISTBBNNAPA	1751	-	aaaaaGTGGC
LOC_Os07g44430	TF_motif_seq_0038	ABREDISTBBNNAPA	1974	-	ttcagGTGGC
LOC_Os07g44430	TF_motif_seq_0038	ABREDISTBBNNAPA	2065	+	GCCACgagac
LOC_Os07g44430	TF_motif_seq_0038	ABREDISTBBNNAPA	2077	-	ggtacGTGGC
LOC_Os04g52110	TF_motif_seq_0038	ABREDISTBBNNAPA	474	-	gaactGTGGC
LOC_Os04g52110	TF_motif_seq_0038	ABREDISTBBNNAPA	1106	+	GCCACttgta
LOC_Os09g15520	TF_motif_seq_0038	ABREDISTBBNNAPA	769	-	cactaGTGGC
LOC_Os09g15520	TF_motif_seq_0038	ABREDISTBBNNAPA	1863	+	GCCACgcgta
LOC_Os01g19770	TF_motif_seq_0038	ABREDISTBBNNAPA	341	-	cccacGTGGC
LOC_Os01g19770	TF_motif_seq_0038	ABREDISTBBNNAPA	946	+	GCCACtcttc
LOC_Os01g19770	TF_motif_seq_0038	ABREDISTBBNNAPA	1049	+	GCCACctctc
LOC_Os01g19770	TF_motif_seq_0038	ABREDISTBBNNAPA	1104	-	ggcacGTGGC
LOC_Os01g19770	TF_motif_seq_0038	ABREDISTBBNNAPA	1691	+	GCCACatggg
LOC_Os01g19770	TF_motif_seq_0038	ABREDISTBBNNAPA	1721	+	GCCACgtatg
LOC_Os01g19770	TF_motif_seq_0038	ABREDISTBBNNAPA	2019	+	GCCACgcgcc
LOC_Os01g19770	TF_motif_seq_0038	ABREDISTBBNNAPA	2125	-	cacacGTGGC
LOC_Os06g21910	TF_motif_seq_0038	ABREDISTBBNNAPA	686	-	gactcGTGGC
LOC_Os07g44430	TF_motif_seq_0406	ABREOSRAB21	2080	+	ACGTGgcc
LOC_Os04g52110	TF_motif_seq_0406	ABREOSRAB21	1568	-	gccCACGT
LOC_Os01g19770	TF_motif_seq_0406	ABREOSRAB21	447	-	gccCACGT
LOC_Os01g19770	TF_motif_seq_0406	ABREOSRAB21	1579	-	gccCACGT
LOC_Os01g19770	TF_motif_seq_0406	ABREOSRAB21	2106	+	ACGTCgcc
LOC_Os06g21910	TF_motif_seq_0406	ABREOSRAB21	559	+	ACGTGgcc
LOC_Os06g21910	TF_motif_seq_0406	ABREOSRAB21	1755	-	gccGACGT
LOC_Os07g44430	TF_motif_seq_0406	ABREOSRAB21	2080	+	ACGTGGCC
LOC_Os01g19770	TF_motif_seq_0406	ABREOSRAB21	2106	+	acgtcgcc
LOC_Os01g19770	TF_motif_seq_0406	ABREOSRAB21	2184	-	acgtccgc
LOC_Os06g21910	TF_motif_seq_0406	ABREOSRAB21	559	+	acgtggcc
LOC_Os06g21910	TF_motif_seq_0406	ABREOSRAB21	1755	-	ACGTCGGC
LOC_Os07g44430	TF_motif_seq_0387	TATCCAYMOTIFOSRAMY3D	847	+	TATCCgt
LOC_Os07g44430	TF_motif_seq_0387	TATCCAYMOTIFOSRAMY3D	1221	+	TATCCat
LOC_Os07g44430	TF_motif_seq_0387	TATCCAYMOTIFOSRAMY3D	1465	+	TATCCat
LOC_Os04g52110	TF_motif_seq_0387	TATCCAYMOTIFOSRAMY3D	113	+	TATCCgt
LOC_Os04g52110	TF_motif_seq_0387	TATCCAYMOTIFOSRAMY3D	617	-	ggGGATA
LOC_Os04g52110	TF_motif_seq_0387	TATCCAYMOTIFOSRAMY3D	1460	-	ttGGATA
LOC_Os09g15520	TF_motif_seq_0387	TATCCAYMOTIFOSRAMY3D	1840	+	TATCCat
LOC_Os01g19770	TF_motif_seq_0387	TATCCAYMOTIFOSRAMY3D	283	-	ttGGATA
LOC_Os01g19770	TF_motif_seq_0387	TATCCAYMOTIFOSRAMY3D	584	+	TATCCcc
LOC_Os01g19770	TF_motif_seq_0387	TATCCAYMOTIFOSRAMY3D	1835	-	ggGGATA
LOC_Os01g19770	TF_motif_seq_0387	TATCCAYMOTIFOSRAMY3D	2616	-	atGGATA
LOC_Os06g21910	TF_motif_seq_0387	TATCCAYMOTIFOSRAMY3D	815	-	atGGATA
LOC_Os07g44430	TF_motif_seq_0354	GADOWNAT	2080	+	ACGTGgc
LOC_Os07g44430	TF_motif_seq_0354	GADOWNAT	2199	-	gaCACGT
LOC_Os04g52110	TF_motif_seq_0354	GADOWNAT	1682	-	ggCACGT
LOC_Os04g52110	TF_motif_seq_0354	GADOWNAT	1834	+	ACGTGtc
LOC_Os04g52110	TF_motif_seq_0354	GADOWNAT	1846	+	ACGTGtc
LOC_Os09g15520	TF_motif_seq_0354	GADOWNAT	793	+	ACGTGac
LOC_Os09g15520	TF_motif_seq_0354	GADOWNAT	1815	+	ACGTGcc
LOC_Os01g19770	TF_motif_seq_0354	GADOWNAT	104	+	ACGTGtg
LOC_Os01g19770	TF_motif_seq_0354	GADOWNAT	303	+	ACGTGgc
LOC_Os01g19770	TF_motif_seq_0354	GADOWNAT	314	+	ACGTGgc
LOC_Os01g19770	TF_motif_seq_0354	GADOWNAT	344	+	ACGTGgc
LOC_Os01g19770	TF_motif_seq_0354	GADOWNAT	355	+	ACGTGgc
LOC_Os01g19770	TF_motif_seq_0354	GADOWNAT	366	+	ACGTGgc
LOC_Os01g19770	TF_motif_seq_0354	GADOWNAT	1104	-	ggCACGT
LOC_Os01g19770	TF_motif_seq_0354	GADOWNAT	1107	+	ACGTGgc
LOC_Os01g19770	TF_motif_seq_0354	GADOWNAT	1680	-	gcCACGT
LOC_Os01g19770	TF_motif_seq_0354	GADOWNAT	1721	-	gcCACGT
LOC_Os01g19770	TF_motif_seq_0354	GADOWNAT	1732	-	gcCACGT
LOC_Os01g19770	TF_motif_seq_0354	GADOWNAT	2103	-	gaCACGT
LOC_Os01g19770	TF_motif_seq_0354	GADOWNAT	2125	-	caCACGT
LOC_Os01g19770	TF_motif_seq_0354	GADOWNAT	2128	+	ACGTGgc
LOC_Os01g19770	TF_motif_seq_0354	GADOWNAT	2717	-	aaCACGT
LOC_Os01g19770	TF_motif_seq_0354	GADOWNAT	2723	-	taCACGT
LOC_Os06g21910	TF_motif_seq_0354	GADOWNAT	559	+	ACGTGgc
LOC_Os06g21910	TF_motif_seq_0354	GADOWNAT	1631	+	ACGTGgc
LOC_Os06g21910	TF_motif_seq_0354	GADOWNAT	1759	+	ACGTGcc
LOC_Os06g21910	TF_motif_seq_0354	GADOWNAT	1817	-	gaCACGT
LOC_Os07g44430	TF_motif_seq_0328	TATCCAOSAMY	1221	+	TATCCa
LOC_Os07g44430	TF_motif_seq_0328	TATCCAOSAMY	1465	+	TATCCa
LOC_Os04g52110	TF_motif_seq_0328	TATCCAOSAMY	1461	-	tGGATA
LOC_Os09g15520	TF_motif_seq_0328	TATCCAOSAMY	1840	+	TATCCa
LOC_Os01g19770	TF_motif_seq_0328	TATCCAOSAMY	284	-	tGGATA
LOC_Os01g19770	TF_motif_seq_0328	TATCCAOSAMY	2617	-	tGGATA
LOC_Os06g21910	TF_motif_seq_0328	TATCCAOSAMY	816	-	tGGATA
LOC_Os07g44430	TF_motif_seq_0459	ABREATCONSENSUS	2079	+	tACGTGgc
LOC_Os04g52110	TF_motif_seq_0459	ABREATCONSENSUS	1569	-	ccCACGTg
LOC_Os09g15520	TF_motif_seq_0459	ABREATCONSENSUS	792	+	tACGTGac
LOC_Os09g15520	TF_motif_seq_0459	ABREATCONSENSUS	1814	+	tACGTGcc
LOC_Os01g19770	TF_motif_seq_0459	ABREATCONSENSUS	302	+	gACGTGgc
LOC_Os01g19770	TF_motif_seq_0459	ABREATCONSENSUS	313	+	tACGTGgc
LOC_Os01g19770	TF_motif_seq_0459	ABREATCONSENSUS	341	-	ccCACGTg
LOC_Os01g19770	TF_motif_seq_0459	ABREATCONSENSUS	343	+	cACGTGgc
LOC_Os01g19770	TF_motif_seq_0459	ABREATCONSENSUS	354	+	gACGTGgc
LOC_Os01g19770	TF_motif_seq_0459	ABREATCONSENSUS	365	+	tACGTGgc
LOC_Os01g19770	TF_motif_seq_0459	ABREATCONSENSUS	448	-	ccCACGTg
LOC_Os01g19770	TF_motif_seq_0459	ABREATCONSENSUS	450	+	cACGTGga
LOC_Os01g19770	TF_motif_seq_0459	ABREATCONSENSUS	1104	-	ggCACGTg
LOC_Os01g19770	TF_motif_seq_0459	ABREATCONSENSUS	1106	+	cACGTGgc
LOC_Os01g19770	TF_motif_seq_0459	ABREATCONSENSUS	1680	-	gcCACGTc
LOC_Os01g19770	TF_motif_seq_0459	ABREATCONSENSUS	1721	-	gcCACGTa
LOC_Os01g19770	TF_motif_seq_0459	ABREATCONSENSUS	1732	-	gcCACGTc
LOC_Os01g19770	TF_motif_seq_0459	ABREATCONSENSUS	2127	+	cACGTGgc
LOC_Os06g21910	TF_motif_seq_0459	ABREATCONSENSUS	558	+	aACGTGgc
LOC_Os06g21910	TF_motif_seq_0459	ABREATCONSENSUS	1630	+	aACGTGgc
LOC_Os07g44430	TF_motif_seq_0043	ABREATRD22	291	-	gtcCACGTcc
LOC_Os07g44430	TF_motif_seq_0043	ABREATRD22	2078	+	gtACGTGgcc
LOC_Os04g52110	TF_motif_seq_0043	ABREATRD22	1568	-	gccCACGTgc
LOC_Os09g15520	TF_motif_seq_0043	ABREATRD22	791	+	gtACGTGaca
LOC_Os01g19770	TF_motif_seq_0043	ABREATRD22	301	+	tgACGTGgca
LOC_Os01g19770	TF_motif_seq_0043	ABREATRD22	312	+	ctACGTGgca
LOC_Os01g19770	TF_motif_seq_0043	ABREATRD22	340	-	tccCACGTgg
LOC_Os01g19770	TF_motif_seq_0043	ABREATRD22	342	+	ccACGTGgca
LOC_Os01g19770	TF_motif_seq_0043	ABREATRD22	353	+	tgACGTGgcg
LOC_Os01g19770	TF_motif_seq_0043	ABREATRD22	364	+	ttACGTGgca
LOC_Os01g19770	TF_motif_seq_0043	ABREATRD22	447	-	gccCACGTgg
LOC_Os01g19770	TF_motif_seq_0043	ABREATRD22	449	+	ccACGTGgac
LOC_Os01g19770	TF_motif_seq_0043	ABREATRD22	1105	+	gcACGTGgcg
LOC_Os01g19770	TF_motif_seq_0043	ABREATRD22	1579	-	gccCACGTtg
LOC_Os01g19770	TF_motif_seq_0043	ABREATRD22	1679	-	cgcCACGTca
LOC_Os01g19770	TF_motif_seq_0043	ABREATRD22	1720	-	agcCACGTat
LOC_Os01g19770	TF_motif_seq_0043	ABREATRD22	1731	-	cgcCACGTca
LOC_Os01g19770	TF_motif_seq_0043	ABREATRD22	1757	-	gacCACGTtt
LOC_Os01g19770	TF_motif_seq_0043	ABREATRD22	2126	+	acACGTGgct
LOC_Os06g21910	TF_motif_seq_0043	ABREATRD22	557	+	taACGTGgcc
LOC_Os06g21910	TF_motif_seq_0043	ABREATRD22	1629	+	gaACGTGgca
LOC_Os06g21910	TF_motif_seq_0043	ABREATRD22	1715	+	tgACGTGgac
LOC_Os07g44430	TF_motif_seq_0374	ABRERATCAL	2200	-	aCACGTt
LOC_Os04g52110	TF_motif_seq_0374	ABRERATCAL	1570	-	cCACGTg
LOC_Os04g52110	TF_motif_seq_0374	ABRERATCAL	1571	+	cACGTGc
LOC_Os04g52110	TF_motif_seq_0374	ABRERATCAL	1803	+	cACGCGt
LOC_Os09g15520	TF_motif_seq_0374	ABRERATCAL	1545	-	cCGCGTg
LOC_Os09g15520	TF_motif_seq_0374	ABRERATCAL	1657	-	cCGCGTg
LOC_Os09g15520	TF_motif_seq_0374	ABRERATCAL	1865	+	cACGCGt
LOC_Os09g15520	TF_motif_seq_0374	ABRERATCAL	2367	+	cACGCGc
LOC_Os01g19770	TF_motif_seq_0374	ABRERATCAL	103	+	aACGTGt
LOC_Os01g19770	TF_motif_seq_0374	ABRERATCAL	342	-	cCACGTg
LOC_Os01g19770	TF_motif_seq_0374	ABRERATCAL	343	+	cACGTGg
LOC_Os01g19770	TF_motif_seq_0374	ABRERATCAL	449	-	cCACGTg
LOC_Os01g19770	TF_motif_seq_0374	ABRERATCAL	450	+	cACGTGg
LOC_Os01g19770	TF_motif_seq_0374	ABRERATCAL	776	-	gCGCGTg
LOC_Os01g19770	TF_motif_seq_0374	ABRERATCAL	820	+	cACGCGg
LOC_Os01g19770	TF_motif_seq_0374	ABRERATCAL	1105	-	gCACGTg
LOC_Os01g19770	TF_motif_seq_0374	ABRERATCAL	1106	+	cACGTGg
LOC_Os01g19770	TF_motif_seq_0374	ABRERATCAL	1408	-	aCGCGTg
LOC_Os01g19770	TF_motif_seq_0374	ABRERATCAL	1465	-	gCGCGTt
LOC_Os01g19770	TF_motif_seq_0374	ABRERATCAL	1581	-	cCACGTt
LOC_Os01g19770	TF_motif_seq_0374	ABRERATCAL	1759	-	cCACGTt
LOC_Os01g19770	TF_motif_seq_0374	ABRERATCAL	2021	+	cACGCGc
LOC_Os01g19770	TF_motif_seq_0374	ABRERATCAL	2126	-	aCACGTg
LOC_Os01g19770	TF_motif_seq_0374	ABRERATCAL	2127	+	cACGTGg
LOC_Os06g21910	TF_motif_seq_0374	ABRERATCAL	558	+	aACGTGg
LOC_Os06g21910	TF_motif_seq_0374	ABRERATCAL	1630	+	aACGTGg
LOC_Os06g21910	TF_motif_seq_0374	ABRERATCAL	1734	+	cACGCGt
LOC_Os07g44430	TF_motif_seq_0029	ACEATCHS	1024	-	catagGTGTC
LOC_Os07g44430	TF_motif_seq_0029	ACEATCHS	2199	+	GACACgtttg
LOC_Os04g52110	TF_motif_seq_0029	ACEATCHS	95	+	GACACctatt
LOC_Os04g52110	TF_motif_seq_0029	ACEATCHS	1544	+	GACACgcaag
LOC_Os04g52110	TF_motif_seq_0029	ACEATCHS	1831	-	gcgacGTGTC
LOC_Os04g52110	TF_motif_seq_0029	ACEATCHS	1843	-	cggacGTGTC
LOC_Os04g52110	TF_motif_seq_0029	ACEATCHS	1921	+	GACACgacgc
LOC_Os09g15520	TF_motif_seq_0029	ACEATCHS	616	+	GACACaaaga
LOC_Os01g19770	TF_motif_seq_0029	ACEATCHS	2103	+	GACACgtcgc
LOC_Os01g19770	TF_motif_seq_0029	ACEATCHS	2292	+	GACACctgga
LOC_Os06g21910	TF_motif_seq_0029	ACEATCHS	1817	+	GACACgtccg
LOC_Os06g21910	TF_motif_seq_0029	ACEATCHS	1821	-	cgtccGTGTC
LOC_Os07g44430	TF_motif_seq_0353	ACGTABREMOTIFA2OSEM	292	-	tcCACGT
LOC_Os07g44430	TF_motif_seq_0353	ACGTABREMOTIFA2OSEM	2080	+	ACGTGgc
LOC_Os07g44430	TF_motif_seq_0353	ACGTABREMOTIFA2OSEM	2199	-	gaCACGT
LOC_Os04g52110	TF_motif_seq_0353	ACGTABREMOTIFA2OSEM	1569	-	ccCACGT
LOC_Os04g52110	TF_motif_seq_0353	ACGTABREMOTIFA2OSEM	1682	-	ggCACGT
LOC_Os04g52110	TF_motif_seq_0353	ACGTABREMOTIFA2OSEM	1834	+	ACGTGtc
LOC_Os04g52110	TF_motif_seq_0353	ACGTABREMOTIFA2OSEM	1846	+	ACGTGtc
LOC_Os09g15520	TF_motif_seq_0353	ACGTABREMOTIFA2OSEM	793	+	ACGTGac
LOC_Os09g15520	TF_motif_seq_0353	ACGTABREMOTIFA2OSEM	1815	+	ACGTGcc
LOC_Os01g19770	TF_motif_seq_0353	ACGTABREMOTIFA2OSEM	104	+	ACGTGtg
LOC_Os01g19770	TF_motif_seq_0353	ACGTABREMOTIFA2OSEM	303	+	ACGTGgc
LOC_Os01g19770	TF_motif_seq_0353	ACGTABREMOTIFA2OSEM	314	+	ACGTGgc
LOC_Os01g19770	TF_motif_seq_0353	ACGTABREMOTIFA2OSEM	341	-	ccCACGT
LOC_Os01g19770	TF_motif_seq_0353	ACGTABREMOTIFA2OSEM	344	+	ACGTGgc
LOC_Os01g19770	TF_motif_seq_0353	ACGTABREMOTIFA2OSEM	355	+	ACGTGgc
LOC_Os01g19770	TF_motif_seq_0353	ACGTABREMOTIFA2OSEM	366	+	ACGTGgc
LOC_Os01g19770	TF_motif_seq_0353	ACGTABREMOTIFA2OSEM	448	-	ccCACGT
LOC_Os01g19770	TF_motif_seq_0353	ACGTABREMOTIFA2OSEM	451	+	ACGTGga
LOC_Os01g19770	TF_motif_seq_0353	ACGTABREMOTIFA2OSEM	1104	-	ggCACGT
LOC_Os01g19770	TF_motif_seq_0353	ACGTABREMOTIFA2OSEM	1107	+	ACGTGgc
LOC_Os01g19770	TF_motif_seq_0353	ACGTABREMOTIFA2OSEM	1580	-	ccCACGT
LOC_Os01g19770	TF_motif_seq_0353	ACGTABREMOTIFA2OSEM	1680	-	gcCACGT
LOC_Os01g19770	TF_motif_seq_0353	ACGTABREMOTIFA2OSEM	1721	-	gcCACGT
LOC_Os01g19770	TF_motif_seq_0353	ACGTABREMOTIFA2OSEM	1732	-	gcCACGT
LOC_Os01g19770	TF_motif_seq_0353	ACGTABREMOTIFA2OSEM	1758	-	acCACGT
LOC_Os01g19770	TF_motif_seq_0353	ACGTABREMOTIFA2OSEM	2103	-	gaCACGT
LOC_Os01g19770	TF_motif_seq_0353	ACGTABREMOTIFA2OSEM	2125	-	caCACGT
LOC_Os01g19770	TF_motif_seq_0353	ACGTABREMOTIFA2OSEM	2128	+	ACGTGgc
LOC_Os01g19770	TF_motif_seq_0353	ACGTABREMOTIFA2OSEM	2717	-	aaCACGT
LOC_Os01g19770	TF_motif_seq_0353	ACGTABREMOTIFA2OSEM	2723	-	taCACGT
LOC_Os06g21910	TF_motif_seq_0353	ACGTABREMOTIFA2OSEM	559	+	ACGTGgc
LOC_Os06g21910	TF_motif_seq_0353	ACGTABREMOTIFA2OSEM	1631	+	ACGTGgc
LOC_Os06g21910	TF_motif_seq_0353	ACGTABREMOTIFA2OSEM	1717	+	ACGTGga
LOC_Os06g21910	TF_motif_seq_0353	ACGTABREMOTIFA2OSEM	1759	+	ACGTGcc
LOC_Os06g21910	TF_motif_seq_0353	ACGTABREMOTIFA2OSEM	1817	-	gaCACGT
LOC_Os07g44430	TF_motif_seq_0036	ACGTROOT1	1974	-	ttcagGTGGC
LOC_Os07g44430	TF_motif_seq_0036	ACGTROOT1	2065	+	GCCACgagac
LOC_Os07g44430	TF_motif_seq_0036	ACGTROOT1	2077	-	ggtacGTGGC
LOC_Os07g44430	TF_motif_seq_0036	ACGTROOT1	2098	-	acgccGTGGC
LOC_Os04g52110	TF_motif_seq_0036	ACGTROOT1	1106	+	GCCACttgta
LOC_Os04g52110	TF_motif_seq_0036	ACGTROOT1	2027	-	gctcgGTGGC
LOC_Os09g15520	TF_motif_seq_0036	ACGTROOT1	1863	+	GCCACgcgta
LOC_Os01g19770	TF_motif_seq_0036	ACGTROOT1	300	-	ctgacGTGGC
LOC_Os01g19770	TF_motif_seq_0036	ACGTROOT1	311	-	cctacGTGGC
LOC_Os01g19770	TF_motif_seq_0036	ACGTROOT1	341	-	cccacGTGGC
LOC_Os01g19770	TF_motif_seq_0036	ACGTROOT1	352	-	ttgacGTGGC
LOC_Os01g19770	TF_motif_seq_0036	ACGTROOT1	363	-	cttacGTGGC
LOC_Os01g19770	TF_motif_seq_0036	ACGTROOT1	1049	+	GCCACctctc
LOC_Os01g19770	TF_motif_seq_0036	ACGTROOT1	1104	-	ggcacGTGGC
LOC_Os01g19770	TF_motif_seq_0036	ACGTROOT1	1467	-	gcgttGTGGC
LOC_Os01g19770	TF_motif_seq_0036	ACGTROOT1	1680	+	GCCACgtcaa
LOC_Os01g19770	TF_motif_seq_0036	ACGTROOT1	1691	+	GCCACatggg
LOC_Os01g19770	TF_motif_seq_0036	ACGTROOT1	1721	+	GCCACgtatg
LOC_Os01g19770	TF_motif_seq_0036	ACGTROOT1	1732	+	GCCACgtcag
LOC_Os01g19770	TF_motif_seq_0036	ACGTROOT1	2019	+	GCCACgcgcc
LOC_Os01g19770	TF_motif_seq_0036	ACGTROOT1	2125	-	cacacGTGGC
LOC_Os06g21910	TF_motif_seq_0036	ACGTROOT1	47	+	GCCACgctcc
LOC_Os06g21910	TF_motif_seq_0036	ACGTROOT1	251	+	GCCACgacga
LOC_Os06g21910	TF_motif_seq_0036	ACGTROOT1	556	-	ttaacGTGGC
LOC_Os06g21910	TF_motif_seq_0036	ACGTROOT1	686	-	gactcGTGGC
LOC_Os06g21910	TF_motif_seq_0036	ACGTROOT1	1628	-	tgaacGTGGC
LOC_Os06g21910	TF_motif_seq_0036	ACGTROOT1	1763	+	GCCACgatgc
LOC_Os07g44430	TF_motif_seq_0297	CAREOSREP1	1355	+	CAACTc
LOC_Os07g44430	TF_motif_seq_0297	CAREOSREP1	2127	+	CAACTc
LOC_Os04g52110	TF_motif_seq_0297	CAREOSREP1	322	-	gAGTTG
LOC_Os04g52110	TF_motif_seq_0297	CAREOSREP1	1698	-	gAGTTG
LOC_Os09g15520	TF_motif_seq_0297	CAREOSREP1	120	+	CAACTc
LOC_Os09g15520	TF_motif_seq_0297	CAREOSREP1	1261	+	CAACTc
LOC_Os09g15520	TF_motif_seq_0297	CAREOSREP1	1709	+	CAACTc
LOC_Os01g19770	TF_motif_seq_0297	CAREOSREP1	132	-	gAGTTG
LOC_Os01g19770	TF_motif_seq_0297	CAREOSREP1	139	+	CAACTc
LOC_Os06g21910	TF_motif_seq_0297	CAREOSREP1	1706	+	CAACTc
LOC_Os07g44430	TF_motif_seq_0083	D3GMAUX28	30	-	taaaagAAATA
LOC_Os07g44430	TF_motif_seq_0083	D3GMAUX28	110	-	tgagccAAATA
LOC_Os07g44430	TF_motif_seq_0083	D3GMAUX28	537	+	TATTTgcatag
LOC_Os04g52110	TF_motif_seq_0083	D3GMAUX28	1034	+	TATTTgtttag
LOC_Os04g52110	TF_motif_seq_0083	D3GMAUX28	1122	+	TATTTcataaa
LOC_Os04g52110	TF_motif_seq_0083	D3GMAUX28	1181	+	TATTTcttgaa
LOC_Os04g52110	TF_motif_seq_0083	D3GMAUX28	1193	-	tttataAAATA
LOC_Os04g52110	TF_motif_seq_0083	D3GMAUX28	1270	-	ttattcAAATA
LOC_Os04g52110	TF_motif_seq_0083	D3GMAUX28	1295	-	tttaaaAAATA
LOC_Os04g52110	TF_motif_seq_0083	D3GMAUX28	1470	-	ttggccAAATA
LOC_Os09g15520	TF_motif_seq_0083	D3GMAUX28	549	-	ctattcAAATA
LOC_Os09g15520	TF_motif_seq_0083	D3GMAUX28	679	+	TATTTatttta
LOC_Os09g15520	TF_motif_seq_0083	D3GMAUX28	1279	-	aaaagaAAATA
LOC_Os01g19770	TF_motif_seq_0083	D3GMAUX28	63	+	TATTTttttaa
LOC_Os01g19770	TF_motif_seq_0083	D3GMAUX28	420	-	ctaaaaAAATA
LOC_Os01g19770	TF_motif_seq_0083	D3GMAUX28	2626	-	ttgatcAAATA
LOC_Os06g21910	TF_motif_seq_0083	D3GMAUX28	1272	-	ttaaacAAATA
LOC_Os06g21910	TF_motif_seq_0083	D3GMAUX28	1281	+	TATTTatttaa
LOC_Os06g21910	TF_motif_seq_0083	D3GMAUX28	1287	-	tttaacAAATA
LOC_Os06g21910	TF_motif_seq_0083	D3GMAUX28	1359	-	tgaagcAAATA
LOC_Os06g21910	TF_motif_seq_0083	D3GMAUX28	1469	+	TATTTagttaa
LOC_Os07g44430	TF_motif_seq_0380	GARE2OSREP1	719	+	TAACCta
LOC_Os07g44430	TF_motif_seq_0380	GARE2OSREP1	1626	+	TAAGGta
LOC_Os04g52110	TF_motif_seq_0380	GARE2OSREP1	47	-	taCCTTA
LOC_Os04g52110	TF_motif_seq_0380	GARE2OSREP1	430	+	TAACGaa
LOC_Os04g52110	TF_motif_seq_0380	GARE2OSREP1	742	-	taCATTA
LOC_Os04g52110	TF_motif_seq_0380	GARE2OSREP1	859	-	taAGTTA
LOC_Os04g52110	TF_motif_seq_0380	GARE2OSREP1	1064	-	taAGTTA
LOC_Os04g52110	TF_motif_seq_0380	GARE2OSREP1	1330	+	TAATGta
LOC_Os04g52110	TF_motif_seq_0380	GARE2OSREP1	1594	+	TAGCGta
LOC_Os09g15520	TF_motif_seq_0380	GARE2OSREP1	792	-	taCGTGA
LOC_Os09g15520	TF_motif_seq_0380	GARE2OSREP1	1517	+	TATCGta
LOC_Os01g19770	TF_motif_seq_0380	GARE2OSREP1	2460	-	taCGTTA
LOC_Os01g19770	TF_motif_seq_0380	GARE2OSREP1	2755	+	TAATGta
LOC_Os06g21910	TF_motif_seq_0380	GARE2OSREP1	557	+	TAACGtg
LOC_Os06g21910	TF_motif_seq_0380	GARE2OSREP1	839	+	AAACGta
LOC_Os06g21910	TF_motif_seq_0380	GARE2OSREP1	904	-	taCGGTA
LOC_Os06g21910	TF_motif_seq_0380	GARE2OSREP1	1413	-	taCCTTA
LOC_Os06g21910	TF_motif_seq_0380	GARE2OSREP1	1498	-	taTGTTA
LOC_Os07g44430	TF_motif_seq_0445	L1BOXATPDF1	1012	-	tgtATTTA
LOC_Os07g44430	TF_motif_seq_0445	L1BOXATPDF1	1528	-	tgtATTTA
LOC_Os07g44430	TF_motif_seq_0445	L1BOXATPDF1	1761	-	tacATTTA
LOC_Os04g52110	TF_motif_seq_0445	L1BOXATPDF1	738	+	TAAATaca
LOC_Os04g52110	TF_motif_seq_0445	L1BOXATPDF1	896	-	tggATTTA
LOC_Os09g15520	TF_motif_seq_0445	L1BOXATPDF1	677	-	tgtATTTA
LOC_Os09g15520	TF_motif_seq_0445	L1BOXATPDF1	1373	+	TAAATtta
LOC_Os09g15520	TF_motif_seq_0445	L1BOXATPDF1	1373	-	taaATTTA
LOC_Os09g15520	TF_motif_seq_0445	L1BOXATPDF1	1620	-	tgaATTTA
LOC_Os01g19770	TF_motif_seq_0445	L1BOXATPDF1	25	+	TAAATgga
LOC_Os01g19770	TF_motif_seq_0445	L1BOXATPDF1	2553	-	tagATTTA
LOC_Os06g21910	TF_motif_seq_0445	L1BOXATPDF1	725	-	tgtATTTA
LOC_Os07g44430	TF_motif_seq_0310	MYBPZM	225	+	CCAACc
LOC_Os07g44430	TF_motif_seq_0310	MYBPZM	1184	+	CCTACc
LOC_Os04g52110	TF_motif_seq_0310	MYBPZM	963	+	CCAACc
LOC_Os04g52110	TF_motif_seq_0310	MYBPZM	2235	-	gGTTGG
LOC_Os09g15520	TF_motif_seq_0310	MYBPZM	886	+	CCAACc
LOC_Os09g15520	TF_motif_seq_0310	MYBPZM	1351	-	gGTAGG
LOC_Os01g19770	TF_motif_seq_0310	MYBPZM	799	+	CCTACc
LOC_Os01g19770	TF_motif_seq_0310	MYBPZM	961	+	CCTACc
LOC_Os01g19770	TF_motif_seq_0310	MYBPZM	1940	+	CCAACc
LOC_Os01g19770	TF_motif_seq_0310	MYBPZM	2158	+	CCAACc
LOC_Os06g21910	TF_motif_seq_0310	MYBPZM	104	+	CCTACc
LOC_Os07g44430	TF_motif_seq_0427	OCTAMOTIF2	2058	+	CGCGGctg
LOC_Os04g52110	TF_motif_seq_0427	OCTAMOTIF2	282	-	ttcCCGCG
LOC_Os04g52110	TF_motif_seq_0427	OCTAMOTIF2	1610	-	gggCCGCG
LOC_Os04g52110	TF_motif_seq_0427	OCTAMOTIF2	1826	-	ccgCCGCG
LOC_Os04g52110	TF_motif_seq_0427	OCTAMOTIF2	2112	-	cggCCGCG
LOC_Os04g52110	TF_motif_seq_0427	OCTAMOTIF2	2116	+	CGCGGctg
LOC_Os04g52110	TF_motif_seq_0427	OCTAMOTIF2	2155	-	agaCCGCG
LOC_Os09g15520	TF_motif_seq_0427	OCTAMOTIF2	1542	-	ttaCCGCG
LOC_Os09g15520	TF_motif_seq_0427	OCTAMOTIF2	2049	+	CGCGGcga
LOC_Os09g15520	TF_motif_seq_0427	OCTAMOTIF2	2125	-	gcgCCGCG
LOC_Os09g15520	TF_motif_seq_0427	OCTAMOTIF2	2129	+	CGCGGcgg
LOC_Os09g15520	TF_motif_seq_0427	OCTAMOTIF2	2258	+	CGCGGcgt
LOC_Os09g15520	TF_motif_seq_0427	OCTAMOTIF2	2305	-	gcgCCGCG
LOC_Os09g15520	TF_motif_seq_0427	OCTAMOTIF2	2309	+	CGCGGcgg
LOC_Os01g19770	TF_motif_seq_0427	OCTAMOTIF2	653	-	agcCCGCG
LOC_Os01g19770	TF_motif_seq_0427	OCTAMOTIF2	822	+	CGCGGcct
LOC_Os01g19770	TF_motif_seq_0427	OCTAMOTIF2	901	+	CGCGGcgc
LOC_Os01g19770	TF_motif_seq_0427	OCTAMOTIF2	1080	+	CGCGGcgg
LOC_Os01g19770	TF_motif_seq_0427	OCTAMOTIF2	1352	+	CGCGGcct
LOC_Os01g19770	TF_motif_seq_0427	OCTAMOTIF2	1369	-	atgCCGCG
LOC_Os01g19770	TF_motif_seq_0427	OCTAMOTIF2	1373	+	CGCGGgag
LOC_Os01g19770	TF_motif_seq_0427	OCTAMOTIF2	2109	-	tcgCCGCG
LOC_Os01g19770	TF_motif_seq_0427	OCTAMOTIF2	2239	-	tagCCGCG
LOC_Os01g19770	TF_motif_seq_0427	OCTAMOTIF2	2407	-	gggCCGCG
LOC_Os01g19770	TF_motif_seq_0427	OCTAMOTIF2	2425	+	CGCGGgag
LOC_Os06g21910	TF_motif_seq_0427	OCTAMOTIF2	2030	+	CGCGGcat
LOC_Os07g44430	TF_motif_seq_0334	SITEIIATCYTC	120	-	aGCCCA
LOC_Os07g44430	TF_motif_seq_0334	SITEIIATCYTC	1956	+	TGGGCc
LOC_Os04g52110	TF_motif_seq_0334	SITEIIATCYTC	1484	-	tGCCCA
LOC_Os04g52110	TF_motif_seq_0334	SITEIIATCYTC	1509	+	TGGGCc
LOC_Os04g52110	TF_motif_seq_0334	SITEIIATCYTC	1567	-	aGCCCA
LOC_Os04g52110	TF_motif_seq_0334	SITEIIATCYTC	1638	-	gGCCCA
LOC_Os04g52110	TF_motif_seq_0334	SITEIIATCYTC	1870	-	cGCCCA
LOC_Os04g52110	TF_motif_seq_0334	SITEIIATCYTC	1956	-	tGCCCA
LOC_Os09g15520	TF_motif_seq_0334	SITEIIATCYTC	569	+	TGGGCc
LOC_Os09g15520	TF_motif_seq_0334	SITEIIATCYTC	1182	+	TGGGCg
LOC_Os09g15520	TF_motif_seq_0334	SITEIIATCYTC	2317	+	TGGGCg
LOC_Os01g19770	TF_motif_seq_0334	SITEIIATCYTC	191	-	tGCCCA
LOC_Os01g19770	TF_motif_seq_0334	SITEIIATCYTC	404	+	TGGGCc
LOC_Os01g19770	TF_motif_seq_0334	SITEIIATCYTC	406	-	gGCCCA
LOC_Os01g19770	TF_motif_seq_0334	SITEIIATCYTC	446	-	gGCCCA
LOC_Os01g19770	TF_motif_seq_0334	SITEIIATCYTC	495	-	gGCCCA
LOC_Os01g19770	TF_motif_seq_0334	SITEIIATCYTC	1576	+	TGGGCc
LOC_Os01g19770	TF_motif_seq_0334	SITEIIATCYTC	1578	-	gGCCCA
LOC_Os01g19770	TF_motif_seq_0334	SITEIIATCYTC	1922	-	aGCCCA
LOC_Os01g19770	TF_motif_seq_0334	SITEIIATCYTC	1937	-	aGCCCA
LOC_Os01g19770	TF_motif_seq_0334	SITEIIATCYTC	1990	-	gGCCCA
LOC_Os06g21910	TF_motif_seq_0334	SITEIIATCYTC	489	-	gGCCCA
LOC_Os07g44430	TF_motif_seq_0369	SORLIP5AT	1337	-	ttCACTC
LOC_Os07g44430	TF_motif_seq_0369	SORLIP5AT	2140	-	ctCACTC
LOC_Os07g44430	TF_motif_seq_0369	SORLIP5AT	2170	-	ctCACTC
LOC_Os04g52110	TF_motif_seq_0369	SORLIP5AT	992	+	GAGTGac
LOC_Os04g52110	TF_motif_seq_0369	SORLIP5AT	2217	+	GAGTGat
LOC_Os09g15520	TF_motif_seq_0369	SORLIP5AT	1880	-	caCACTC
LOC_Os01g19770	TF_motif_seq_0369	SORLIP5AT	128	+	GAGTGag
LOC_Os01g19770	TF_motif_seq_0369	SORLIP5AT	763	+	GAGTGcg
LOC_Os06g21910	TF_motif_seq_0369	SORLIP5AT	1621	+	GAGTGag
LOC_Os06g21910	TF_motif_seq_0369	SORLIP5AT	1625	+	GAGTGaa
LOC_Os06g21910	TF_motif_seq_0369	SORLIP5AT	1966	+	GAGTGtg
LOC_Os07g44430	TF_motif_seq_0025	TATABOX1	1842	+	CTATAaattt
LOC_Os07g44430	TF_motif_seq_0025	TATABOX1	2152	+	CTATAaaaat
LOC_Os04g52110	TF_motif_seq_0025	TATABOX1	455	+	CTATAaaaag
LOC_Os04g52110	TF_motif_seq_0025	TATABOX1	735	+	CTATAaatac
LOC_Os04g52110	TF_motif_seq_0025	TATABOX1	1427	+	CTATAacttc
LOC_Os09g15520	TF_motif_seq_0025	TATABOX1	1319	-	atataTATAG
LOC_Os01g19770	TF_motif_seq_0025	TATABOX1	2530	-	tttttTATAG
LOC_Os06g21910	TF_motif_seq_0025	TATABOX1	632	+	CTATAaattc
LOC_Os06g21910	TF_motif_seq_0025	TATABOX1	752	-	gaactTATAG
LOC_Os07g44430	TF_motif_seq_0485	UP1ATMSD	1953	-	acatGGGCC
LOC_Os04g52110	TF_motif_seq_0485	UP1ATMSD	1506	-	gcctGGGCC
LOC_Os04g52110	TF_motif_seq_0485	UP1ATMSD	1638	+	GGCCCatat
LOC_Os09g15520	TF_motif_seq_0485	UP1ATMSD	566	-	gcatGGGCC
LOC_Os01g19770	TF_motif_seq_0485	UP1ATMSD	401	-	ccgtGGGCC
LOC_Os01g19770	TF_motif_seq_0485	UP1ATMSD	406	+	GGCCCacat
LOC_Os01g19770	TF_motif_seq_0485	UP1ATMSD	446	+	GGCCCacgt
LOC_Os01g19770	TF_motif_seq_0485	UP1ATMSD	495	+	GGCCCatat
LOC_Os01g19770	TF_motif_seq_0485	UP1ATMSD	1573	-	atgtGGGCC
LOC_Os01g19770	TF_motif_seq_0485	UP1ATMSD	1578	+	GGCCCacgt
LOC_Os01g19770	TF_motif_seq_0485	UP1ATMSD	1990	+	GGCCCacgc
LOC_Os06g21910	TF_motif_seq_0485	UP1ATMSD	489	+	GGCCCagtt
LOC_Os07g44430	TF_motif_seq_0188	UPRMOTIFIIAT	1949	+	cccgacatgggccgCCACG
LOC_Os04g52110	TF_motif_seq_0188	UPRMOTIFIIAT	372	-	CGTGGggatgcgaattggt
LOC_Os04g52110	TF_motif_seq_0188	UPRMOTIFIIAT	1556	+	cgtgctgtgtcagcCCACG
LOC_Os04g52110	TF_motif_seq_0188	UPRMOTIFIIAT	1788	+	cacacaccatcgctCCACG
LOC_Os09g15520	TF_motif_seq_0188	UPRMOTIFIIAT	1660	-	CGTGGttaccgggaagaga
LOC_Os09g15520	TF_motif_seq_0188	UPRMOTIFIIAT	2204	-	CGTGGcgacgccgctgctg
LOC_Os01g19770	TF_motif_seq_0188	UPRMOTIFIIAT	304	-	CGTGGcacctacgtggcag
LOC_Os01g19770	TF_motif_seq_0188	UPRMOTIFIIAT	315	-	CGTGGcaggtttgactagg
LOC_Os01g19770	TF_motif_seq_0188	UPRMOTIFIIAT	328	+	actaggtctccgtcCCACG
LOC_Os01g19770	TF_motif_seq_0188	UPRMOTIFIIAT	345	-	CGTGGcattgacgtggcgc
LOC_Os01g19770	TF_motif_seq_0188	UPRMOTIFIIAT	367	-	CGTGGcaattatatctcga
LOC_Os01g19770	TF_motif_seq_0188	UPRMOTIFIIAT	402	-	CGTGGgcccacatgtcggc
LOC_Os01g19770	TF_motif_seq_0188	UPRMOTIFIIAT	452	-	CGTGGacccacatgttagc
LOC_Os01g19770	TF_motif_seq_0188	UPRMOTIFIIAT	691	-	CGTGGgagaagcctaagcg
LOC_Os01g19770	TF_motif_seq_0188	UPRMOTIFIIAT	1108	-	CGTGGcggccgacgggaga
LOC_Os01g19770	TF_motif_seq_0188	UPRMOTIFIIAT	1567	+	gctgacatgtgggcCCACG
LOC_Os01g19770	TF_motif_seq_0188	UPRMOTIFIIAT	1622	+	gctgacatgtggggCCACG
LOC_Os01g19770	TF_motif_seq_0188	UPRMOTIFIIAT	1708	+	cctagtcaaacaagCCACG
LOC_Os01g19770	TF_motif_seq_0188	UPRMOTIFIIAT	1952	+	cccaccacggtccaCCACG
LOC_Os01g19770	TF_motif_seq_0188	UPRMOTIFIIAT	1979	+	ccggctaaaccggcCCACG
LOC_Os01g19770	TF_motif_seq_0188	UPRMOTIFIIAT	2006	+	cgcccttcgccttgCCACG
LOC_Os01g19770	TF_motif_seq_0188	UPRMOTIFIIAT	2129	-	CGTGGctctcctcccccgc
LOC_Os06g21910	TF_motif_seq_0188	UPRMOTIFIIAT	34	+	ccgcttaggcacagCCACG
LOC_Os06g21910	TF_motif_seq_0188	UPRMOTIFIIAT	560	-	CGTGGccaaagttatcaag
LOC_Os06g21910	TF_motif_seq_0188	UPRMOTIFIIAT	1750	+	gcacagccgacgtgCCACG
LOC_Os07g44430	TF_motif_seq_0404	XYLAT	168	-	ttcTTTGT
LOC_Os04g52110	TF_motif_seq_0404	XYLAT	527	-	ttgTTTGT
LOC_Os04g52110	TF_motif_seq_0404	XYLAT	822	-	ctcTTTGT
LOC_Os04g52110	TF_motif_seq_0404	XYLAT	1033	-	ttaTTTGT
LOC_Os04g52110	TF_motif_seq_0404	XYLAT	1085	+	ACAAAgag
LOC_Os09g15520	TF_motif_seq_0404	XYLAT	619	+	ACAAAgat
LOC_Os01g19770	TF_motif_seq_0404	XYLAT	2436	-	tacTTTGT
LOC_Os06g21910	TF_motif_seq_0404	XYLAT	428	+	ACAAAaaa
LOC_Os09g15520	TF_motif_seq_0133	14BPATERD1	1114	-	ctaatatttTAGTG
LOC_Os07g44430	TF_motif_seq_0208	23BPZM27KDAZEIN	303	+	GACTTccccacaaaatttacaat
LOC_Os04g52110	TF_motif_seq_0231	-284MOTIFZMSBE1	1503	+	CGTGCctgggccatggttagtcgggctggc
LOC_Os09g15520	TF_motif_seq_0231	-284MOTIFZMSBE1	875	+	CGTGCcagtagccaacctaactggcatgga
LOC_Os07g44430	TF_motif_seq_0493	-300MOTIFZMZEIN	2032	-	acgACTCAc
LOC_Os04g52110	TF_motif_seq_0493	-300MOTIFZMZEIN	922	+	tTGAGTcat
LOC_Os04g52110	TF_motif_seq_0493	-300MOTIFZMZEIN	2215	+	gTGAGTgat
LOC_Os09g15520	TF_motif_seq_0493	-300MOTIFZMZEIN	1024	-	attACTCAt
LOC_Os09g15520	TF_motif_seq_0493	-300MOTIFZMZEIN	1387	+	aTGAGTcac
LOC_Os07g44430	TF_motif_seq_0192	-314MOTIFZMSBE1	173	-	tgtacaagtttagttTATGT
LOC_Os07g44430	TF_motif_seq_0192	-314MOTIFZMSBE1	254	+	ACATAaacctaggaatggca
LOC_Os07g44430	TF_motif_seq_0344	AACACOREOSGLUB1	1489	-	gaTTGTT
LOC_Os04g52110	TF_motif_seq_0344	AACACOREOSGLUB1	525	-	atTTGTT
LOC_Os04g52110	TF_motif_seq_0344	AACACOREOSGLUB1	529	-	gtTTGTT
LOC_Os04g52110	TF_motif_seq_0344	AACACOREOSGLUB1	824	-	ctTTGTT
LOC_Os04g52110	TF_motif_seq_0344	AACACOREOSGLUB1	1035	-	atTTGTT
LOC_Os04g52110	TF_motif_seq_0344	AACACOREOSGLUB1	1084	+	AACAAag
LOC_Os04g52110	TF_motif_seq_0344	AACACOREOSGLUB1	1169	-	gcTTGTT
LOC_Os04g52110	TF_motif_seq_0344	AACACOREOSGLUB1	2265	-	ttTTGTT
LOC_Os09g15520	TF_motif_seq_0344	AACACOREOSGLUB1	802	-	ctTTGTT
LOC_Os09g15520	TF_motif_seq_0344	AACACOREOSGLUB1	1157	-	gtTTGTT
LOC_Os09g15520	TF_motif_seq_0344	AACACOREOSGLUB1	1773	+	AACAAgc
LOC_Os01g19770	TF_motif_seq_0344	AACACOREOSGLUB1	185	-	atTTGTT
LOC_Os01g19770	TF_motif_seq_0344	AACACOREOSGLUB1	476	+	AACAAaa
LOC_Os01g19770	TF_motif_seq_0344	AACACOREOSGLUB1	1555	-	ttTTGTT
LOC_Os01g19770	TF_motif_seq_0344	AACACOREOSGLUB1	1716	+	AACAAgc
LOC_Os01g19770	TF_motif_seq_0344	AACACOREOSGLUB1	2567	+	AACAAgc
LOC_Os06g21910	TF_motif_seq_0344	AACACOREOSGLUB1	427	+	AACAAaa
LOC_Os06g21910	TF_motif_seq_0344	AACACOREOSGLUB1	835	+	AACAAaa
LOC_Os06g21910	TF_motif_seq_0344	AACACOREOSGLUB1	1275	+	AACAAat
LOC_Os06g21910	TF_motif_seq_0344	AACACOREOSGLUB1	1290	+	AACAAat
LOC_Os06g21910	TF_motif_seq_0344	AACACOREOSGLUB1	1379	+	AACAAaa
LOC_Os06g21910	TF_motif_seq_0344	AACACOREOSGLUB1	1460	+	AACAAaa
LOC_Os01g19770	TF_motif_seq_0130	AACAOSGLUB1	475	+	CAACAaaataaata
LOC_Os01g19770	TF_motif_seq_0130	AACAOSGLUB1	1549	-	tatatatttTGTTG
LOC_Os04g52110	TF_motif_seq_0463	AAGACGTAGATACL12	1360	+	AAGACgaag
LOC_Os07g44430	TF_motif_seq_0074	ABADESI2	1676	+	GGACGtctggt
LOC_Os04g52110	TF_motif_seq_0074	ABADESI2	1844	+	GGACGtgtcgc
LOC_Os09g15520	TF_motif_seq_0074	ABADESI2	2281	-	ggctcgCGTCC
LOC_Os06g21910	TF_motif_seq_0074	ABADESI2	1732	-	aacacgCGTCC
LOC_Os06g21910	TF_motif_seq_0074	ABADESI2	1815	-	gcgacaCGTCC
LOC_Os06g21910	TF_motif_seq_0074	ABADESI2	2048	-	ggccggCGTCC
LOC_Os07g44430	TF_motif_seq_0189	ABFOS	235	+	GCATCtctataacagcacc
LOC_Os07g44430	TF_motif_seq_0077	ABRE3OSRAB16	2078	+	GTACGtggccc
LOC_Os09g15520	TF_motif_seq_0077	ABRE3OSRAB16	791	+	GTACGtgacac
LOC_Os09g15520	TF_motif_seq_0077	ABRE3OSRAB16	1863	-	gccacgCGTAC
LOC_Os01g19770	TF_motif_seq_0077	ABRE3OSRAB16	2715	-	gaaacaCGTAC
LOC_Os04g52110	TF_motif_seq_0096	ABRECE3ZMRAB28	1804	+	ACGCGtcacctc
LOC_Os01g19770	TF_motif_seq_0096	ABRECE3ZMRAB28	770	-	gcggtggCGCGT
LOC_Os07g44430	TF_motif_seq_0249	ABRELATERD1	57	-	CAAGT
LOC_Os07g44430	TF_motif_seq_0249	ABRELATERD1	58	+	AAGTG
LOC_Os07g44430	TF_motif_seq_0249	ABRELATERD1	177	-	CAAGT
LOC_Os07g44430	TF_motif_seq_0249	ABRELATERD1	253	-	CACAT
LOC_Os07g44430	TF_motif_seq_0249	ABRELATERD1	272	-	CACAT
LOC_Os07g44430	TF_motif_seq_0249	ABRELATERD1	285	-	CATGT
LOC_Os07g44430	TF_motif_seq_0249	ABRELATERD1	286	+	ATGTG
LOC_Os07g44430	TF_motif_seq_0249	ABRELATERD1	294	-	CACGT
LOC_Os07g44430	TF_motif_seq_0249	ABRELATERD1	295	+	ACGTC
LOC_Os07g44430	TF_motif_seq_0249	ABRELATERD1	435	-	CAGGT
LOC_Os07g44430	TF_motif_seq_0249	ABRELATERD1	574	+	ACGCG
LOC_Os07g44430	TF_motif_seq_0249	ABRELATERD1	617	-	CAGGT
LOC_Os07g44430	TF_motif_seq_0249	ABRELATERD1	639	-	CAGGT
LOC_Os07g44430	TF_motif_seq_0249	ABRELATERD1	762	-	CTCGT
LOC_Os07g44430	TF_motif_seq_0249	ABRELATERD1	924	+	ACTTG
LOC_Os07g44430	TF_motif_seq_0249	ABRELATERD1	951	-	CATGT
LOC_Os07g44430	TF_motif_seq_0249	ABRELATERD1	1027	+	AGGTG
LOC_Os07g44430	TF_motif_seq_0249	ABRELATERD1	1042	-	CAAGT
LOC_Os07g44430	TF_motif_seq_0249	ABRELATERD1	1097	-	CATGT
LOC_Os07g44430	TF_motif_seq_0249	ABRELATERD1	1166	+	ACATG
LOC_Os07g44430	TF_motif_seq_0249	ABRELATERD1	1215	+	ATGTG
LOC_Os07g44430	TF_motif_seq_0249	ABRELATERD1	1277	-	CACCT
LOC_Os07g44430	TF_motif_seq_0249	ABRELATERD1	1278	+	ACCTG
LOC_Os07g44430	TF_motif_seq_0249	ABRELATERD1	1503	-	CACAT
LOC_Os07g44430	TF_motif_seq_0249	ABRELATERD1	1520	-	CACTT
LOC_Os07g44430	TF_motif_seq_0249	ABRELATERD1	1525	+	ACATG
LOC_Os07g44430	TF_motif_seq_0249	ABRELATERD1	1526	-	CATGT
LOC_Os07g44430	TF_motif_seq_0249	ABRELATERD1	1660	+	TCGTG
LOC_Os07g44430	TF_motif_seq_0249	ABRELATERD1	1677	-	GACGT
LOC_Os07g44430	TF_motif_seq_0249	ABRELATERD1	1678	+	ACGTC
LOC_Os07g44430	TF_motif_seq_0249	ABRELATERD1	1703	-	CACTT
LOC_Os07g44430	TF_motif_seq_0249	ABRELATERD1	1754	+	AAGTG
LOC_Os07g44430	TF_motif_seq_0249	ABRELATERD1	1820	-	CAAGT
LOC_Os07g44430	TF_motif_seq_0249	ABRELATERD1	1891	+	AAGTG
LOC_Os07g44430	TF_motif_seq_0249	ABRELATERD1	1953	+	ACATG
LOC_Os07g44430	TF_motif_seq_0249	ABRELATERD1	1964	-	CACGA
LOC_Os07g44430	TF_motif_seq_0249	ABRELATERD1	1976	-	CAGGT
LOC_Os07g44430	TF_motif_seq_0249	ABRELATERD1	1977	+	AGGTG
LOC_Os07g44430	TF_motif_seq_0249	ABRELATERD1	1983	+	CCGTG
LOC_Os07g44430	TF_motif_seq_0249	ABRELATERD1	2031	-	CACGA
LOC_Os07g44430	TF_motif_seq_0249	ABRELATERD1	2067	-	CACGA
LOC_Os07g44430	TF_motif_seq_0249	ABRELATERD1	2068	+	ACGAG
LOC_Os07g44430	TF_motif_seq_0249	ABRELATERD1	2073	+	ACGAG
LOC_Os07g44430	TF_motif_seq_0249	ABRELATERD1	2079	-	TACGT
LOC_Os07g44430	TF_motif_seq_0249	ABRELATERD1	2080	+	ACGTG
LOC_Os07g44430	TF_motif_seq_0249	ABRELATERD1	2097	-	CACGC
LOC_Os07g44430	TF_motif_seq_0249	ABRELATERD1	2101	+	CCGTG
LOC_Os07g44430	TF_motif_seq_0249	ABRELATERD1	2110	-	CACCT
LOC_Os07g44430	TF_motif_seq_0249	ABRELATERD1	2137	-	CACCT
LOC_Os07g44430	TF_motif_seq_0249	ABRELATERD1	2149	-	CACCT
LOC_Os07g44430	TF_motif_seq_0249	ABRELATERD1	2201	-	CACGT
LOC_Os07g44430	TF_motif_seq_0249	ABRELATERD1	2202	+	ACGTT
LOC_Os04g52110	TF_motif_seq_0249	ABRELATERD1	2	-	AACGT
LOC_Os04g52110	TF_motif_seq_0249	ABRELATERD1	3	+	ACGTG
LOC_Os04g52110	TF_motif_seq_0249	ABRELATERD1	24	-	CACGA
LOC_Os04g52110	TF_motif_seq_0249	ABRELATERD1	97	-	CACCT
LOC_Os04g52110	TF_motif_seq_0249	ABRELATERD1	116	+	CCGTG
LOC_Os04g52110	TF_motif_seq_0249	ABRELATERD1	158	+	ACATG
LOC_Os04g52110	TF_motif_seq_0249	ABRELATERD1	178	-	CACGC
LOC_Os04g52110	TF_motif_seq_0249	ABRELATERD1	190	-	CTCGT
LOC_Os04g52110	TF_motif_seq_0249	ABRELATERD1	214	-	CAGGT
LOC_Os04g52110	TF_motif_seq_0249	ABRELATERD1	256	-	AACGT
LOC_Os04g52110	TF_motif_seq_0249	ABRELATERD1	257	+	ACGTC
LOC_Os04g52110	TF_motif_seq_0249	ABRELATERD1	366	+	ACGAG
LOC_Os04g52110	TF_motif_seq_0249	ABRELATERD1	371	+	GCGTG
LOC_Os04g52110	TF_motif_seq_0249	ABRELATERD1	404	-	CATGT
LOC_Os04g52110	TF_motif_seq_0249	ABRELATERD1	462	+	AAGTG
LOC_Os04g52110	TF_motif_seq_0249	ABRELATERD1	574	+	ACATG
LOC_Os04g52110	TF_motif_seq_0249	ABRELATERD1	606	-	CATGT
LOC_Os04g52110	TF_motif_seq_0249	ABRELATERD1	647	+	AAGTG
LOC_Os04g52110	TF_motif_seq_0249	ABRELATERD1	668	-	CATGT
LOC_Os04g52110	TF_motif_seq_0249	ABRELATERD1	696	+	ACGGG
LOC_Os04g52110	TF_motif_seq_0249	ABRELATERD1	721	-	CAAGT
LOC_Os04g52110	TF_motif_seq_0249	ABRELATERD1	722	+	AAGTG
LOC_Os04g52110	TF_motif_seq_0249	ABRELATERD1	751	+	ATGTG
LOC_Os04g52110	TF_motif_seq_0249	ABRELATERD1	764	-	CCCGT
LOC_Os04g52110	TF_motif_seq_0249	ABRELATERD1	941	-	CACAT
LOC_Os04g52110	TF_motif_seq_0249	ABRELATERD1	1108	-	CACTT
LOC_Os04g52110	TF_motif_seq_0249	ABRELATERD1	1109	+	ACTTG
LOC_Os04g52110	TF_motif_seq_0249	ABRELATERD1	1138	-	CACTT
LOC_Os04g52110	TF_motif_seq_0249	ABRELATERD1	1257	-	CATGT
LOC_Os04g52110	TF_motif_seq_0249	ABRELATERD1	1265	+	ACATG
LOC_Os04g52110	TF_motif_seq_0249	ABRELATERD1	1266	-	CATGT
LOC_Os04g52110	TF_motif_seq_0249	ABRELATERD1	1283	-	CACGA
LOC_Os04g52110	TF_motif_seq_0249	ABRELATERD1	1345	-	CACTT
LOC_Os04g52110	TF_motif_seq_0249	ABRELATERD1	1502	+	TCGTG
LOC_Os04g52110	TF_motif_seq_0249	ABRELATERD1	1546	-	CACGC
LOC_Os04g52110	TF_motif_seq_0249	ABRELATERD1	1555	+	CCGTG
LOC_Os04g52110	TF_motif_seq_0249	ABRELATERD1	1571	-	CACGT
LOC_Os04g52110	TF_motif_seq_0249	ABRELATERD1	1572	+	ACGTG
LOC_Os04g52110	TF_motif_seq_0249	ABRELATERD1	1584	-	CAGGT
LOC_Os04g52110	TF_motif_seq_0249	ABRELATERD1	1684	-	CACGT
LOC_Os04g52110	TF_motif_seq_0249	ABRELATERD1	1685	+	ACGTC
LOC_Os04g52110	TF_motif_seq_0249	ABRELATERD1	1715	-	AACGT
LOC_Os04g52110	TF_motif_seq_0249	ABRELATERD1	1716	+	ACGTT
LOC_Os04g52110	TF_motif_seq_0249	ABRELATERD1	1803	-	CACGC
LOC_Os04g52110	TF_motif_seq_0249	ABRELATERD1	1804	+	ACGCG
LOC_Os04g52110	TF_motif_seq_0249	ABRELATERD1	1805	-	CGCGT
LOC_Os04g52110	TF_motif_seq_0249	ABRELATERD1	1810	-	CACCT
LOC_Os04g52110	TF_motif_seq_0249	ABRELATERD1	1820	-	CACCT
LOC_Os04g52110	TF_motif_seq_0249	ABRELATERD1	1833	-	GACGT
LOC_Os04g52110	TF_motif_seq_0249	ABRELATERD1	1834	+	ACGTG
LOC_Os04g52110	TF_motif_seq_0249	ABRELATERD1	1845	-	GACGT
LOC_Os04g52110	TF_motif_seq_0249	ABRELATERD1	1846	+	ACGTG
LOC_Os04g52110	TF_motif_seq_0249	ABRELATERD1	1914	-	CACGC
LOC_Os04g52110	TF_motif_seq_0249	ABRELATERD1	1918	-	CACGA
LOC_Os04g52110	TF_motif_seq_0249	ABRELATERD1	1923	-	CACGA
LOC_Os04g52110	TF_motif_seq_0249	ABRELATERD1	1934	-	CACTT
LOC_Os04g52110	TF_motif_seq_0249	ABRELATERD1	2000	-	CATGT
LOC_Os04g52110	TF_motif_seq_0249	ABRELATERD1	2006	-	CAGGT
LOC_Os04g52110	TF_motif_seq_0249	ABRELATERD1	2040	-	CGCGT
LOC_Os04g52110	TF_motif_seq_0249	ABRELATERD1	2065	+	CCGTG
LOC_Os04g52110	TF_motif_seq_0249	ABRELATERD1	2175	-	CAGGT
LOC_Os04g52110	TF_motif_seq_0249	ABRELATERD1	2176	+	AGGTG
LOC_Os09g15520	TF_motif_seq_0249	ABRELATERD1	101	+	AGGTG
LOC_Os09g15520	TF_motif_seq_0249	ABRELATERD1	152	-	CACAT
LOC_Os09g15520	TF_motif_seq_0249	ABRELATERD1	292	+	AAGTG
LOC_Os09g15520	TF_motif_seq_0249	ABRELATERD1	311	+	ACATG
LOC_Os09g15520	TF_motif_seq_0249	ABRELATERD1	322	+	ACCTG
LOC_Os09g15520	TF_motif_seq_0249	ABRELATERD1	638	+	ACATG
LOC_Os09g15520	TF_motif_seq_0249	ABRELATERD1	643	-	CCCGT
LOC_Os09g15520	TF_motif_seq_0249	ABRELATERD1	644	+	CCGTG
LOC_Os09g15520	TF_motif_seq_0249	ABRELATERD1	792	-	TACGT
LOC_Os09g15520	TF_motif_seq_0249	ABRELATERD1	793	+	ACGTG
LOC_Os09g15520	TF_motif_seq_0249	ABRELATERD1	799	-	CACCT
LOC_Os09g15520	TF_motif_seq_0249	ABRELATERD1	813	-	CACAT
LOC_Os09g15520	TF_motif_seq_0249	ABRELATERD1	829	-	CATGT
LOC_Os09g15520	TF_motif_seq_0249	ABRELATERD1	874	+	TCGTG
LOC_Os09g15520	TF_motif_seq_0249	ABRELATERD1	959	+	ATGTG
LOC_Os09g15520	TF_motif_seq_0249	ABRELATERD1	1030	-	CATGT
LOC_Os09g15520	TF_motif_seq_0249	ABRELATERD1	1038	-	CAAGT
LOC_Os09g15520	TF_motif_seq_0249	ABRELATERD1	1217	-	CACAT
LOC_Os09g15520	TF_motif_seq_0249	ABRELATERD1	1218	+	ACATG
LOC_Os09g15520	TF_motif_seq_0249	ABRELATERD1	1338	-	CACAT
LOC_Os09g15520	TF_motif_seq_0249	ABRELATERD1	1431	-	CCCGT
LOC_Os09g15520	TF_motif_seq_0249	ABRELATERD1	1457	-	CCCGT
LOC_Os09g15520	TF_motif_seq_0249	ABRELATERD1	1546	-	CGCGT
LOC_Os09g15520	TF_motif_seq_0249	ABRELATERD1	1547	+	GCGTG
LOC_Os09g15520	TF_motif_seq_0249	ABRELATERD1	1557	-	CACGA
LOC_Os09g15520	TF_motif_seq_0249	ABRELATERD1	1637	+	TCGTG
LOC_Os09g15520	TF_motif_seq_0249	ABRELATERD1	1658	-	CGCGT
LOC_Os09g15520	TF_motif_seq_0249	ABRELATERD1	1659	+	GCGTG
LOC_Os09g15520	TF_motif_seq_0249	ABRELATERD1	1681	-	CATGT
LOC_Os09g15520	TF_motif_seq_0249	ABRELATERD1	1693	-	CACGC
LOC_Os09g15520	TF_motif_seq_0249	ABRELATERD1	1814	-	TACGT
LOC_Os09g15520	TF_motif_seq_0249	ABRELATERD1	1815	+	ACGTG
LOC_Os09g15520	TF_motif_seq_0249	ABRELATERD1	1865	-	CACGC
LOC_Os09g15520	TF_motif_seq_0249	ABRELATERD1	1866	+	ACGCG
LOC_Os09g15520	TF_motif_seq_0249	ABRELATERD1	1867	-	CGCGT
LOC_Os09g15520	TF_motif_seq_0249	ABRELATERD1	1887	-	CACAT
LOC_Os09g15520	TF_motif_seq_0249	ABRELATERD1	1888	+	ACATG
LOC_Os09g15520	TF_motif_seq_0249	ABRELATERD1	1889	-	CATGT
LOC_Os09g15520	TF_motif_seq_0249	ABRELATERD1	2035	+	ACATG
LOC_Os09g15520	TF_motif_seq_0249	ABRELATERD1	2059	+	ACGGG
LOC_Os09g15520	TF_motif_seq_0249	ABRELATERD1	2107	+	CCGTG
LOC_Os09g15520	TF_motif_seq_0249	ABRELATERD1	2181	+	ACGGG
LOC_Os09g15520	TF_motif_seq_0249	ABRELATERD1	2203	+	TCGTG
LOC_Os09g15520	TF_motif_seq_0249	ABRELATERD1	2235	-	CCCGT
LOC_Os09g15520	TF_motif_seq_0249	ABRELATERD1	2236	+	CCGTG
LOC_Os09g15520	TF_motif_seq_0249	ABRELATERD1	2285	-	CGCGT
LOC_Os09g15520	TF_motif_seq_0249	ABRELATERD1	2320	+	GCGTG
LOC_Os09g15520	TF_motif_seq_0249	ABRELATERD1	2328	+	GCGTG
LOC_Os09g15520	TF_motif_seq_0249	ABRELATERD1	2344	+	ACCTG
LOC_Os09g15520	TF_motif_seq_0249	ABRELATERD1	2367	-	CACGC
LOC_Os09g15520	TF_motif_seq_0249	ABRELATERD1	2368	+	ACGCG
LOC_Os09g15520	TF_motif_seq_0249	ABRELATERD1	2389	+	AGGTG
LOC_Os09g15520	TF_motif_seq_0249	ABRELATERD1	2397	-	CACGC
LOC_Os09g15520	TF_motif_seq_0249	ABRELATERD1	2427	-	CACGA
LOC_Os09g15520	TF_motif_seq_0249	ABRELATERD1	2430	-	GACGT
LOC_Os09g15520	TF_motif_seq_0249	ABRELATERD1	2431	+	ACGTT
LOC_Os09g15520	TF_motif_seq_0249	ABRELATERD1	2471	-	CACCT
LOC_Os01g19770	TF_motif_seq_0249	ABRELATERD1	79	+	ACCTG
LOC_Os01g19770	TF_motif_seq_0249	ABRELATERD1	103	-	AACGT
LOC_Os01g19770	TF_motif_seq_0249	ABRELATERD1	104	+	ACGTG
LOC_Os01g19770	TF_motif_seq_0249	ABRELATERD1	112	+	ACATG
LOC_Os01g19770	TF_motif_seq_0249	ABRELATERD1	121	+	ACGAG
LOC_Os01g19770	TF_motif_seq_0249	ABRELATERD1	169	-	CACTT
LOC_Os01g19770	TF_motif_seq_0249	ABRELATERD1	235	-	CCCGT
LOC_Os01g19770	TF_motif_seq_0249	ABRELATERD1	262	-	CACAT
LOC_Os01g19770	TF_motif_seq_0249	ABRELATERD1	302	-	GACGT
LOC_Os01g19770	TF_motif_seq_0249	ABRELATERD1	303	+	ACGTG
LOC_Os01g19770	TF_motif_seq_0249	ABRELATERD1	309	-	CACCT
LOC_Os01g19770	TF_motif_seq_0249	ABRELATERD1	313	-	TACGT
LOC_Os01g19770	TF_motif_seq_0249	ABRELATERD1	314	+	ACGTG
LOC_Os01g19770	TF_motif_seq_0249	ABRELATERD1	320	-	CAGGT
LOC_Os01g19770	TF_motif_seq_0249	ABRELATERD1	343	-	CACGT
LOC_Os01g19770	TF_motif_seq_0249	ABRELATERD1	344	+	ACGTG
LOC_Os01g19770	TF_motif_seq_0249	ABRELATERD1	354	-	GACGT
LOC_Os01g19770	TF_motif_seq_0249	ABRELATERD1	355	+	ACGTG
LOC_Os01g19770	TF_motif_seq_0249	ABRELATERD1	365	-	TACGT
LOC_Os01g19770	TF_motif_seq_0249	ABRELATERD1	366	+	ACGTG
LOC_Os01g19770	TF_motif_seq_0249	ABRELATERD1	401	+	CCGTG
LOC_Os01g19770	TF_motif_seq_0249	ABRELATERD1	410	-	CACAT
LOC_Os01g19770	TF_motif_seq_0249	ABRELATERD1	411	+	ACATG
LOC_Os01g19770	TF_motif_seq_0249	ABRELATERD1	412	-	CATGT
LOC_Os01g19770	TF_motif_seq_0249	ABRELATERD1	450	-	CACGT
LOC_Os01g19770	TF_motif_seq_0249	ABRELATERD1	451	+	ACGTG
LOC_Os01g19770	TF_motif_seq_0249	ABRELATERD1	460	-	CACAT
LOC_Os01g19770	TF_motif_seq_0249	ABRELATERD1	461	+	ACATG
LOC_Os01g19770	TF_motif_seq_0249	ABRELATERD1	462	-	CATGT
LOC_Os01g19770	TF_motif_seq_0249	ABRELATERD1	690	+	GCGTG
LOC_Os01g19770	TF_motif_seq_0249	ABRELATERD1	758	+	AGGTG
LOC_Os01g19770	TF_motif_seq_0249	ABRELATERD1	777	-	CGCGT
LOC_Os01g19770	TF_motif_seq_0249	ABRELATERD1	778	+	GCGTG
LOC_Os01g19770	TF_motif_seq_0249	ABRELATERD1	820	-	CACGC
LOC_Os01g19770	TF_motif_seq_0249	ABRELATERD1	821	+	ACGCG
LOC_Os01g19770	TF_motif_seq_0249	ABRELATERD1	882	+	ACGAG
LOC_Os01g19770	TF_motif_seq_0249	ABRELATERD1	910	-	CCCGT
LOC_Os01g19770	TF_motif_seq_0249	ABRELATERD1	937	+	ACGCG
LOC_Os01g19770	TF_motif_seq_0249	ABRELATERD1	965	-	CCCGT
LOC_Os01g19770	TF_motif_seq_0249	ABRELATERD1	981	+	ACGAG
LOC_Os01g19770	TF_motif_seq_0249	ABRELATERD1	1051	-	CACCT
LOC_Os01g19770	TF_motif_seq_0249	ABRELATERD1	1106	-	CACGT
LOC_Os01g19770	TF_motif_seq_0249	ABRELATERD1	1107	+	ACGTG
LOC_Os01g19770	TF_motif_seq_0249	ABRELATERD1	1119	+	ACGGG
LOC_Os01g19770	TF_motif_seq_0249	ABRELATERD1	1157	-	CACGA
LOC_Os01g19770	TF_motif_seq_0249	ABRELATERD1	1230	+	TCGTG
LOC_Os01g19770	TF_motif_seq_0249	ABRELATERD1	1236	-	GACGT
LOC_Os01g19770	TF_motif_seq_0249	ABRELATERD1	1237	+	ACGTC
LOC_Os01g19770	TF_motif_seq_0249	ABRELATERD1	1289	+	ATGTG
LOC_Os01g19770	TF_motif_seq_0249	ABRELATERD1	1296	-	CACGA
LOC_Os01g19770	TF_motif_seq_0249	ABRELATERD1	1300	+	ATGTG
LOC_Os01g19770	TF_motif_seq_0249	ABRELATERD1	1408	+	ACGCG
LOC_Os01g19770	TF_motif_seq_0249	ABRELATERD1	1409	-	CGCGT
LOC_Os01g19770	TF_motif_seq_0249	ABRELATERD1	1410	+	GCGTG
LOC_Os01g19770	TF_motif_seq_0249	ABRELATERD1	1466	-	CGCGT
LOC_Os01g19770	TF_motif_seq_0249	ABRELATERD1	1522	-	CATGT
LOC_Os01g19770	TF_motif_seq_0249	ABRELATERD1	1523	+	ATGTG
LOC_Os01g19770	TF_motif_seq_0249	ABRELATERD1	1534	+	ATGTG
LOC_Os01g19770	TF_motif_seq_0249	ABRELATERD1	1571	+	ACATG
LOC_Os01g19770	TF_motif_seq_0249	ABRELATERD1	1572	-	CATGT
LOC_Os01g19770	TF_motif_seq_0249	ABRELATERD1	1573	+	ATGTG
LOC_Os01g19770	TF_motif_seq_0249	ABRELATERD1	1582	-	CACGT
LOC_Os01g19770	TF_motif_seq_0249	ABRELATERD1	1583	+	ACGTT
LOC_Os01g19770	TF_motif_seq_0249	ABRELATERD1	1626	+	ACATG
LOC_Os01g19770	TF_motif_seq_0249	ABRELATERD1	1627	-	CATGT
LOC_Os01g19770	TF_motif_seq_0249	ABRELATERD1	1628	+	ATGTG
LOC_Os01g19770	TF_motif_seq_0249	ABRELATERD1	1637	-	CACGC
LOC_Os01g19770	TF_motif_seq_0249	ABRELATERD1	1671	-	CATGT
LOC_Os01g19770	TF_motif_seq_0249	ABRELATERD1	1682	-	CACGT
LOC_Os01g19770	TF_motif_seq_0249	ABRELATERD1	1683	+	ACGTC
LOC_Os01g19770	TF_motif_seq_0249	ABRELATERD1	1693	-	CACAT
LOC_Os01g19770	TF_motif_seq_0249	ABRELATERD1	1694	+	ACATG
LOC_Os01g19770	TF_motif_seq_0249	ABRELATERD1	1723	-	CACGT
LOC_Os01g19770	TF_motif_seq_0249	ABRELATERD1	1724	+	ACGTA
LOC_Os01g19770	TF_motif_seq_0249	ABRELATERD1	1734	-	CACGT
LOC_Os01g19770	TF_motif_seq_0249	ABRELATERD1	1735	+	ACGTC
LOC_Os01g19770	TF_motif_seq_0249	ABRELATERD1	1760	-	CACGT
LOC_Os01g19770	TF_motif_seq_0249	ABRELATERD1	1761	+	ACGTT
LOC_Os01g19770	TF_motif_seq_0249	ABRELATERD1	1790	+	ACGGG
LOC_Os01g19770	TF_motif_seq_0249	ABRELATERD1	1856	+	AAGTG
LOC_Os01g19770	TF_motif_seq_0249	ABRELATERD1	1916	+	AGGTG
LOC_Os01g19770	TF_motif_seq_0249	ABRELATERD1	1957	-	CACGG
LOC_Os01g19770	TF_motif_seq_0249	ABRELATERD1	1967	-	CACGC
LOC_Os01g19770	TF_motif_seq_0249	ABRELATERD1	1994	-	CACGC
LOC_Os01g19770	TF_motif_seq_0249	ABRELATERD1	2021	-	CACGC
LOC_Os01g19770	TF_motif_seq_0249	ABRELATERD1	2022	+	ACGCG
LOC_Os01g19770	TF_motif_seq_0249	ABRELATERD1	2027	-	CCCGT
LOC_Os01g19770	TF_motif_seq_0249	ABRELATERD1	2049	+	CCGTG
LOC_Os01g19770	TF_motif_seq_0249	ABRELATERD1	2093	-	CACGA
LOC_Os01g19770	TF_motif_seq_0249	ABRELATERD1	2097	+	ACGGG
LOC_Os01g19770	TF_motif_seq_0249	ABRELATERD1	2105	-	CACGT
LOC_Os01g19770	TF_motif_seq_0249	ABRELATERD1	2106	+	ACGTC
LOC_Os01g19770	TF_motif_seq_0249	ABRELATERD1	2127	-	CACGT
LOC_Os01g19770	TF_motif_seq_0249	ABRELATERD1	2128	+	ACGTG
LOC_Os01g19770	TF_motif_seq_0249	ABRELATERD1	2231	-	CACGC
LOC_Os01g19770	TF_motif_seq_0249	ABRELATERD1	2235	-	CACGT
LOC_Os01g19770	TF_motif_seq_0249	ABRELATERD1	2236	+	ACGTA
LOC_Os01g19770	TF_motif_seq_0249	ABRELATERD1	2294	-	CACCT
LOC_Os01g19770	TF_motif_seq_0249	ABRELATERD1	2295	+	ACCTG
LOC_Os01g19770	TF_motif_seq_0249	ABRELATERD1	2314	+	AGGTG
LOC_Os01g19770	TF_motif_seq_0249	ABRELATERD1	2340	-	CTCGT
LOC_Os01g19770	TF_motif_seq_0249	ABRELATERD1	2361	-	CTCGT
LOC_Os01g19770	TF_motif_seq_0249	ABRELATERD1	2370	-	CGCGT
LOC_Os01g19770	TF_motif_seq_0249	ABRELATERD1	2456	-	TACGT
LOC_Os01g19770	TF_motif_seq_0249	ABRELATERD1	2457	+	ACGTA
LOC_Os01g19770	TF_motif_seq_0249	ABRELATERD1	2460	-	TACGT
LOC_Os01g19770	TF_motif_seq_0249	ABRELATERD1	2461	+	ACGTT
LOC_Os01g19770	TF_motif_seq_0249	ABRELATERD1	2602	-	AACGT
LOC_Os01g19770	TF_motif_seq_0249	ABRELATERD1	2603	+	ACGTT
LOC_Os01g19770	TF_motif_seq_0249	ABRELATERD1	2719	-	CACGT
LOC_Os01g19770	TF_motif_seq_0249	ABRELATERD1	2720	+	ACGTA
LOC_Os01g19770	TF_motif_seq_0249	ABRELATERD1	2725	-	CACGT
LOC_Os01g19770	TF_motif_seq_0249	ABRELATERD1	2726	+	ACGTA
LOC_Os06g21910	TF_motif_seq_0249	ABRELATERD1	49	-	CACGC
LOC_Os06g21910	TF_motif_seq_0249	ABRELATERD1	76	-	CACGG
LOC_Os06g21910	TF_motif_seq_0249	ABRELATERD1	77	+	ACGGG
LOC_Os06g21910	TF_motif_seq_0249	ABRELATERD1	133	+	ACGAG
LOC_Os06g21910	TF_motif_seq_0249	ABRELATERD1	136	+	AGGTG
LOC_Os06g21910	TF_motif_seq_0249	ABRELATERD1	192	-	CTCGT
LOC_Os06g21910	TF_motif_seq_0249	ABRELATERD1	253	-	CACGA
LOC_Os06g21910	TF_motif_seq_0249	ABRELATERD1	257	+	ACGAG
LOC_Os06g21910	TF_motif_seq_0249	ABRELATERD1	276	-	CCCGT
LOC_Os06g21910	TF_motif_seq_0249	ABRELATERD1	283	-	CACTT
LOC_Os06g21910	TF_motif_seq_0249	ABRELATERD1	399	-	CACCT
LOC_Os06g21910	TF_motif_seq_0249	ABRELATERD1	450	+	AGGTG
LOC_Os06g21910	TF_motif_seq_0249	ABRELATERD1	533	-	AACGT
LOC_Os06g21910	TF_motif_seq_0249	ABRELATERD1	534	+	ACGTT
LOC_Os06g21910	TF_motif_seq_0249	ABRELATERD1	558	-	AACGT
LOC_Os06g21910	TF_motif_seq_0249	ABRELATERD1	559	+	ACGTG
LOC_Os06g21910	TF_motif_seq_0249	ABRELATERD1	651	-	CACCT
LOC_Os06g21910	TF_motif_seq_0249	ABRELATERD1	652	+	ACCTG
LOC_Os06g21910	TF_motif_seq_0249	ABRELATERD1	688	-	CTCGT
LOC_Os06g21910	TF_motif_seq_0249	ABRELATERD1	689	+	TCGTG
LOC_Os06g21910	TF_motif_seq_0249	ABRELATERD1	695	-	CACTT
LOC_Os06g21910	TF_motif_seq_0249	ABRELATERD1	696	+	ACTTG
LOC_Os06g21910	TF_motif_seq_0249	ABRELATERD1	788	-	CATGT
LOC_Os06g21910	TF_motif_seq_0249	ABRELATERD1	840	-	AACGT
LOC_Os06g21910	TF_motif_seq_0249	ABRELATERD1	841	+	ACGTA
LOC_Os06g21910	TF_motif_seq_0249	ABRELATERD1	895	+	AAGTG
LOC_Os06g21910	TF_motif_seq_0249	ABRELATERD1	1099	+	AAGTG
LOC_Os06g21910	TF_motif_seq_0249	ABRELATERD1	1187	+	TCGTG
LOC_Os06g21910	TF_motif_seq_0249	ABRELATERD1	1231	-	CAAGT
LOC_Os06g21910	TF_motif_seq_0249	ABRELATERD1	1305	-	CAAGT
LOC_Os06g21910	TF_motif_seq_0249	ABRELATERD1	1306	+	AAGTG
LOC_Os06g21910	TF_motif_seq_0249	ABRELATERD1	1630	-	AACGT
LOC_Os06g21910	TF_motif_seq_0249	ABRELATERD1	1631	+	ACGTG
LOC_Os06g21910	TF_motif_seq_0249	ABRELATERD1	1671	-	CAAGT
LOC_Os06g21910	TF_motif_seq_0249	ABRELATERD1	1716	-	GACGT
LOC_Os06g21910	TF_motif_seq_0249	ABRELATERD1	1717	+	ACGTG
LOC_Os06g21910	TF_motif_seq_0249	ABRELATERD1	1734	-	CACGC
LOC_Os06g21910	TF_motif_seq_0249	ABRELATERD1	1735	+	ACGCG
LOC_Os06g21910	TF_motif_seq_0249	ABRELATERD1	1736	-	CGCGT
LOC_Os06g21910	TF_motif_seq_0249	ABRELATERD1	1758	-	GACGT
LOC_Os06g21910	TF_motif_seq_0249	ABRELATERD1	1759	+	ACGTG
LOC_Os06g21910	TF_motif_seq_0249	ABRELATERD1	1765	-	CACGA
LOC_Os06g21910	TF_motif_seq_0249	ABRELATERD1	1798	-	CACGG
LOC_Os06g21910	TF_motif_seq_0249	ABRELATERD1	1819	-	CACGT
LOC_Os06g21910	TF_motif_seq_0249	ABRELATERD1	1820	+	ACGTC
LOC_Os06g21910	TF_motif_seq_0249	ABRELATERD1	1824	+	CCGTG
LOC_Os06g21910	TF_motif_seq_0249	ABRELATERD1	1832	-	CACGC
LOC_Os06g21910	TF_motif_seq_0249	ABRELATERD1	1836	-	CACGC
LOC_Os06g21910	TF_motif_seq_0249	ABRELATERD1	1840	-	CACGC
LOC_Os06g21910	TF_motif_seq_0249	ABRELATERD1	1844	-	CACGC
LOC_Os06g21910	TF_motif_seq_0249	ABRELATERD1	1989	+	ACTTG
LOC_Os06g21910	TF_motif_seq_0249	ABRELATERD1	2029	+	ACGCG
LOC_Os06g21910	TF_motif_seq_0249	ABRELATERD1	2089	-	TACGT
LOC_Os06g21910	TF_motif_seq_0249	ABRELATERD1	2090	+	ACGTA
LOC_Os06g21910	TF_motif_seq_0249	ABRELATERD1	2093	-	TACGT
LOC_Os06g21910	TF_motif_seq_0249	ABRELATERD1	2094	+	ACGTA
LOC_Os06g21910	TF_motif_seq_0249	ABRELATERD1	2106	-	CTCGT
LOC_Os04g52110	TF_motif_seq_0039	ABREMOTIFIIIOSRAB16B	1612	+	GCCGCgggcc
LOC_Os09g15520	TF_motif_seq_0039	ABREMOTIFIIIOSRAB16B	2125	-	gcgccGCGGC
LOC_Os09g15520	TF_motif_seq_0039	ABREMOTIFIIIOSRAB16B	2305	-	gcgccGCGGC
LOC_Os01g19770	TF_motif_seq_0039	ABREMOTIFIIIOSRAB16B	818	-	cgcacGCGGC
LOC_Os01g19770	TF_motif_seq_0039	ABREMOTIFIIIOSRAB16B	897	-	ccctcGCGGC
LOC_Os01g19770	TF_motif_seq_0039	ABREMOTIFIIIOSRAB16B	1076	-	ccctcGCGGC
LOC_Os01g19770	TF_motif_seq_0039	ABREMOTIFIIIOSRAB16B	1348	-	ccctcGCGGC
LOC_Os01g19770	TF_motif_seq_0039	ABREMOTIFIIIOSRAB16B	2111	+	GCCGCgcgcc
LOC_Os01g19770	TF_motif_seq_0039	ABREMOTIFIIIOSRAB16B	2241	+	GCCGCgaggc
LOC_Os01g19770	TF_motif_seq_0039	ABREMOTIFIIIOSRAB16B	2409	+	GCCGCgcggg
LOC_Os04g52110	TF_motif_seq_0013	ABREMOTIFIOSRAB16B	2091	-	ccgtcGTACT
LOC_Os09g15520	TF_motif_seq_0013	ABREMOTIFIOSRAB16B	1567	+	AGTACaaagc
LOC_Os01g19770	TF_motif_seq_0013	ABREMOTIFIOSRAB16B	2723	-	tacacGTACT
LOC_Os06g21910	TF_motif_seq_0013	ABREMOTIFIOSRAB16B	2091	-	cgtacGTACT
LOC_Os07g44430	TF_motif_seq_0372	ACGTOSGLUB1	294	-	caCGTCC
LOC_Os07g44430	TF_motif_seq_0372	ACGTOSGLUB1	1213	+	GTATGtg
LOC_Os07g44430	TF_motif_seq_0372	ACGTOSGLUB1	1520	-	caCTTAC
LOC_Os07g44430	TF_motif_seq_0372	ACGTOSGLUB1	2078	+	GTACGtg
LOC_Os04g52110	TF_motif_seq_0372	ACGTOSGLUB1	1	+	GAACGtg
LOC_Os04g52110	TF_motif_seq_0372	ACGTOSGLUB1	1571	-	caCGTGC
LOC_Os04g52110	TF_motif_seq_0372	ACGTOSGLUB1	1844	+	GGACGtg
LOC_Os04g52110	TF_motif_seq_0372	ACGTOSGLUB1	1914	-	caCGCAC
LOC_Os04g52110	TF_motif_seq_0372	ACGTOSGLUB1	1934	-	caCTTAC
LOC_Os09g15520	TF_motif_seq_0372	ACGTOSGLUB1	791	+	GTACGtg
LOC_Os09g15520	TF_motif_seq_0372	ACGTOSGLUB1	1813	+	CTACGtg
LOC_Os09g15520	TF_motif_seq_0372	ACGTOSGLUB1	1867	-	cgCGTAC
LOC_Os09g15520	TF_motif_seq_0372	ACGTOSGLUB1	2342	+	GTACCtg
LOC_Os01g19770	TF_motif_seq_0372	ACGTOSGLUB1	110	+	GTACAtg
LOC_Os01g19770	TF_motif_seq_0372	ACGTOSGLUB1	309	-	caCCTAC
LOC_Os01g19770	TF_motif_seq_0372	ACGTOSGLUB1	312	+	CTACGtg
LOC_Os01g19770	TF_motif_seq_0372	ACGTOSGLUB1	364	+	TTACGtg
LOC_Os01g19770	TF_motif_seq_0372	ACGTOSGLUB1	1105	+	GCACGtg
LOC_Os01g19770	TF_motif_seq_0372	ACGTOSGLUB1	1723	-	caCGTAT
LOC_Os01g19770	TF_motif_seq_0372	ACGTOSGLUB1	2231	-	caCGCAC
LOC_Os01g19770	TF_motif_seq_0372	ACGTOSGLUB1	2235	-	caCGTAG
LOC_Os01g19770	TF_motif_seq_0372	ACGTOSGLUB1	2455	+	GTACGta
LOC_Os01g19770	TF_motif_seq_0372	ACGTOSGLUB1	2456	-	taCGTAC
LOC_Os01g19770	TF_motif_seq_0372	ACGTOSGLUB1	2459	+	GTACGtt
LOC_Os01g19770	TF_motif_seq_0372	ACGTOSGLUB1	2719	-	caCGTAC
LOC_Os01g19770	TF_motif_seq_0372	ACGTOSGLUB1	2725	-	caCGTAC
LOC_Os06g21910	TF_motif_seq_0372	ACGTOSGLUB1	399	-	caCCTAC
LOC_Os06g21910	TF_motif_seq_0372	ACGTOSGLUB1	1629	+	GAACGtg
LOC_Os06g21910	TF_motif_seq_0372	ACGTOSGLUB1	1819	-	caCGTCC
LOC_Os06g21910	TF_motif_seq_0372	ACGTOSGLUB1	1822	+	GTCCGtg
LOC_Os06g21910	TF_motif_seq_0372	ACGTOSGLUB1	1832	-	caCGCAC
LOC_Os06g21910	TF_motif_seq_0372	ACGTOSGLUB1	1836	-	caCGCAC
LOC_Os06g21910	TF_motif_seq_0372	ACGTOSGLUB1	1840	-	caCGCAC
LOC_Os06g21910	TF_motif_seq_0372	ACGTOSGLUB1	2088	+	GTACGta
LOC_Os06g21910	TF_motif_seq_0372	ACGTOSGLUB1	2089	-	taCGTAC
LOC_Os06g21910	TF_motif_seq_0372	ACGTOSGLUB1	2092	+	GTACGta
LOC_Os06g21910	TF_motif_seq_0372	ACGTOSGLUB1	2093	-	taCGTAC
LOC_Os07g44430	TF_motif_seq_0182	AGL2ATCONSENSUS	1724	+	cttaCCAAAttttggtaa
LOC_Os07g44430	TF_motif_seq_0182	AGL2ATCONSENSUS	1725	-	ttaccaaatTTTGGtaaa
LOC_Os07g44430	TF_motif_seq_0182	AGL2ATCONSENSUS	1856	+	aataCCAAAatttggtaa
LOC_Os07g44430	TF_motif_seq_0182	AGL2ATCONSENSUS	1857	-	ataccaaaaTTTGGtaag
LOC_Os07g44430	TF_motif_seq_0343	ANAERO1CONSENSUS	469	+	AAACAta
LOC_Os04g52110	TF_motif_seq_0343	ANAERO1CONSENSUS	526	-	ttTGTTT
LOC_Os04g52110	TF_motif_seq_0343	ANAERO1CONSENSUS	825	-	ttTGTTT
LOC_Os04g52110	TF_motif_seq_0343	ANAERO1CONSENSUS	1036	-	ttTGTTT
LOC_Os04g52110	TF_motif_seq_0343	ANAERO1CONSENSUS	1083	+	AAACAaa
LOC_Os09g15520	TF_motif_seq_0343	ANAERO1CONSENSUS	341	-	atTGTTT
LOC_Os09g15520	TF_motif_seq_0343	ANAERO1CONSENSUS	803	-	ttTGTTT
LOC_Os09g15520	TF_motif_seq_0343	ANAERO1CONSENSUS	865	-	atTGTTT
LOC_Os09g15520	TF_motif_seq_0343	ANAERO1CONSENSUS	976	+	AAACAac
LOC_Os09g15520	TF_motif_seq_0343	ANAERO1CONSENSUS	1052	+	AAACAac
LOC_Os09g15520	TF_motif_seq_0343	ANAERO1CONSENSUS	1158	-	ttTGTTT
LOC_Os09g15520	TF_motif_seq_0343	ANAERO1CONSENSUS	1292	+	AAACAga
LOC_Os09g15520	TF_motif_seq_0343	ANAERO1CONSENSUS	1331	-	atTGTTT
LOC_Os01g19770	TF_motif_seq_0343	ANAERO1CONSENSUS	388	+	AAACAat
LOC_Os01g19770	TF_motif_seq_0343	ANAERO1CONSENSUS	1715	+	AAACAag
LOC_Os01g19770	TF_motif_seq_0343	ANAERO1CONSENSUS	2566	+	AAACAag
LOC_Os06g21910	TF_motif_seq_0343	ANAERO1CONSENSUS	426	+	AAACAaa
LOC_Os06g21910	TF_motif_seq_0343	ANAERO1CONSENSUS	1058	-	atTGTTT
LOC_Os06g21910	TF_motif_seq_0343	ANAERO1CONSENSUS	1147	-	atTGTTT
LOC_Os06g21910	TF_motif_seq_0343	ANAERO1CONSENSUS	1274	+	AAACAaa
LOC_Os06g21910	TF_motif_seq_0343	ANAERO1CONSENSUS	1302	+	AAACAag
LOC_Os06g21910	TF_motif_seq_0343	ANAERO1CONSENSUS	1459	+	AAACAaa
LOC_Os07g44430	TF_motif_seq_0291	ANAERO2CONSENSUS	1773	-	gCTGCT
LOC_Os07g44430	TF_motif_seq_0291	ANAERO2CONSENSUS	2215	+	AGCAGc
LOC_Os04g52110	TF_motif_seq_0291	ANAERO2CONSENSUS	2024	-	gCTGCT
LOC_Os09g15520	TF_motif_seq_0291	ANAERO2CONSENSUS	2216	-	gCTGCT
LOC_Os09g15520	TF_motif_seq_0291	ANAERO2CONSENSUS	2267	-	gCTGCT
LOC_Os09g15520	TF_motif_seq_0291	ANAERO2CONSENSUS	2408	-	gCTGCT
LOC_Os01g19770	TF_motif_seq_0291	ANAERO2CONSENSUS	1006	-	gCTGCT
LOC_Os01g19770	TF_motif_seq_0291	ANAERO2CONSENSUS	2277	+	AGCAGc
LOC_Os01g19770	TF_motif_seq_0291	ANAERO2CONSENSUS	2280	+	AGCAGc
LOC_Os06g21910	TF_motif_seq_0291	ANAERO2CONSENSUS	468	-	gCTGCT
LOC_Os07g44430	TF_motif_seq_0390	ANAERO3CONSENSUS	1475	+	TCATCcc
LOC_Os04g52110	TF_motif_seq_0390	ANAERO3CONSENSUS	760	+	TCATCcc
LOC_Os04g52110	TF_motif_seq_0390	ANAERO3CONSENSUS	2078	+	TCATCat
LOC_Os04g52110	TF_motif_seq_0390	ANAERO3CONSENSUS	2169	+	TCATCcc
LOC_Os09g15520	TF_motif_seq_0390	ANAERO3CONSENSUS	1034	+	TCATCaa
LOC_Os09g15520	TF_motif_seq_0390	ANAERO3CONSENSUS	1384	-	ttGATGA
LOC_Os09g15520	TF_motif_seq_0390	ANAERO3CONSENSUS	1930	+	TCATCat
LOC_Os09g15520	TF_motif_seq_0390	ANAERO3CONSENSUS	1933	+	TCATCat
LOC_Os09g15520	TF_motif_seq_0390	ANAERO3CONSENSUS	1936	+	TCATCtc
LOC_Os01g19770	TF_motif_seq_0390	ANAERO3CONSENSUS	893	+	TCATCcc
LOC_Os01g19770	TF_motif_seq_0390	ANAERO3CONSENSUS	2641	+	TCATCtc
LOC_Os06g21910	TF_motif_seq_0390	ANAERO3CONSENSUS	672	-	atGATGA
LOC_Os07g44430	TF_motif_seq_0490	ANAERO4CONSENSUS	441	-	ctgcAAAAC
LOC_Os07g44430	TF_motif_seq_0490	ANAERO4CONSENSUS	1255	-	ttccAAAAC
LOC_Os09g15520	TF_motif_seq_0490	ANAERO4CONSENSUS	1491	+	GTTTTtcaa
LOC_Os07g44430	TF_motif_seq_0011	ARECOREZMGAPC4	1146	-	gtaggTTGCT
LOC_Os04g52110	TF_motif_seq_0011	ARECOREZMGAPC4	435	-	aactgTTGCT
LOC_Os09g15520	TF_motif_seq_0011	ARECOREZMGAPC4	1009	-	gaaaaTTGCT
LOC_Os06g21910	TF_motif_seq_0011	ARECOREZMGAPC4	1704	+	AGCAActctt
LOC_Os06g21910	TF_motif_seq_0011	ARECOREZMGAPC4	1810	+	AGCAAgcgac
LOC_Os07g44430	TF_motif_seq_0268	ARR1AT	75	-	AATCA
LOC_Os07g44430	TF_motif_seq_0268	ARR1AT	98	-	AATCA
LOC_Os07g44430	TF_motif_seq_0268	ARR1AT	401	+	AGATT
LOC_Os07g44430	TF_motif_seq_0268	ARR1AT	489	+	GGATT
LOC_Os07g44430	TF_motif_seq_0268	ARR1AT	528	+	CGATT
LOC_Os07g44430	TF_motif_seq_0268	ARR1AT	606	+	GGATT
LOC_Os07g44430	TF_motif_seq_0268	ARR1AT	694	-	AATCA
LOC_Os07g44430	TF_motif_seq_0268	ARR1AT	796	-	AATCC
LOC_Os07g44430	TF_motif_seq_0268	ARR1AT	1073	-	AATCT
LOC_Os07g44430	TF_motif_seq_0268	ARR1AT	1191	+	AGATT
LOC_Os07g44430	TF_motif_seq_0268	ARR1AT	1290	-	AATCT
LOC_Os07g44430	TF_motif_seq_0268	ARR1AT	1488	+	GGATT
LOC_Os07g44430	TF_motif_seq_0268	ARR1AT	1552	-	AATCG
LOC_Os07g44430	TF_motif_seq_0268	ARR1AT	1655	+	AGATT
LOC_Os07g44430	TF_motif_seq_0268	ARR1AT	1721	-	AATCT
LOC_Os07g44430	TF_motif_seq_0268	ARR1AT	1801	-	AATCC
LOC_Os07g44430	TF_motif_seq_0268	ARR1AT	1991	+	AGATT
LOC_Os04g52110	TF_motif_seq_0268	ARR1AT	135	+	CGATT
LOC_Os04g52110	TF_motif_seq_0268	ARR1AT	357	+	GGATT
LOC_Os04g52110	TF_motif_seq_0268	ARR1AT	426	+	TGATT
LOC_Os04g52110	TF_motif_seq_0268	ARR1AT	510	+	TGATT
LOC_Os04g52110	TF_motif_seq_0268	ARR1AT	523	+	TGATT
LOC_Os04g52110	TF_motif_seq_0268	ARR1AT	659	+	AGATT
LOC_Os04g52110	TF_motif_seq_0268	ARR1AT	881	+	TGATT
LOC_Os04g52110	TF_motif_seq_0268	ARR1AT	897	+	GGATT
LOC_Os04g52110	TF_motif_seq_0268	ARR1AT	1280	-	AATCA
LOC_Os04g52110	TF_motif_seq_0268	ARR1AT	1287	-	AATCT
LOC_Os04g52110	TF_motif_seq_0268	ARR1AT	1385	+	GGATT
LOC_Os09g15520	TF_motif_seq_0268	ARR1AT	9	+	AGATT
LOC_Os09g15520	TF_motif_seq_0268	ARR1AT	84	-	AATCA
LOC_Os09g15520	TF_motif_seq_0268	ARR1AT	114	-	AATCC
LOC_Os09g15520	TF_motif_seq_0268	ARR1AT	414	-	AATCA
LOC_Os09g15520	TF_motif_seq_0268	ARR1AT	541	+	AGATT
LOC_Os09g15520	TF_motif_seq_0268	ARR1AT	623	+	AGATT
LOC_Os09g15520	TF_motif_seq_0268	ARR1AT	719	-	AATCT
LOC_Os09g15520	TF_motif_seq_0268	ARR1AT	910	+	AGATT
LOC_Os09g15520	TF_motif_seq_0268	ARR1AT	952	-	AATCA
LOC_Os09g15520	TF_motif_seq_0268	ARR1AT	1208	+	CGATT
LOC_Os09g15520	TF_motif_seq_0268	ARR1AT	1554	-	AATCA
LOC_Os09g15520	TF_motif_seq_0268	ARR1AT	1631	+	AGATT
LOC_Os09g15520	TF_motif_seq_0268	ARR1AT	1716	-	AATCA
LOC_Os01g19770	TF_motif_seq_0268	ARR1AT	39	+	TGATT
LOC_Os01g19770	TF_motif_seq_0268	ARR1AT	1825	-	AATCA
LOC_Os01g19770	TF_motif_seq_0268	ARR1AT	2545	-	AATCA
LOC_Os01g19770	TF_motif_seq_0268	ARR1AT	2554	+	AGATT
LOC_Os01g19770	TF_motif_seq_0268	ARR1AT	2661	+	AGATT
LOC_Os06g21910	TF_motif_seq_0268	ARR1AT	117	-	AATCT
LOC_Os06g21910	TF_motif_seq_0268	ARR1AT	444	+	AGATT
LOC_Os06g21910	TF_motif_seq_0268	ARR1AT	620	-	AATCT
LOC_Os06g21910	TF_motif_seq_0268	ARR1AT	869	+	AGATT
LOC_Os06g21910	TF_motif_seq_0268	ARR1AT	959	-	AATCA
LOC_Os06g21910	TF_motif_seq_0268	ARR1AT	1000	+	CGATT
LOC_Os06g21910	TF_motif_seq_0268	ARR1AT	1191	+	GGATT
LOC_Os06g21910	TF_motif_seq_0268	ARR1AT	1216	+	GGATT
LOC_Os06g21910	TF_motif_seq_0268	ARR1AT	1245	+	AGATT
LOC_Os06g21910	TF_motif_seq_0268	ARR1AT	1252	+	CGATT
LOC_Os06g21910	TF_motif_seq_0268	ARR1AT	1369	-	AATCG
LOC_Os06g21910	TF_motif_seq_0268	ARR1AT	1779	+	AGATT
LOC_Os06g21910	TF_motif_seq_0268	ARR1AT	1882	-	AATCG
LOC_Os07g44430	TF_motif_seq_0449	AUXRETGA1GMGH3	7	+	TGACGcca
LOC_Os07g44430	TF_motif_seq_0449	AUXRETGA1GMGH3	7	-	tgaCGCCA
LOC_Os07g44430	TF_motif_seq_0449	AUXRETGA1GMGH3	52	+	TGAGGcaa
LOC_Os07g44430	TF_motif_seq_0449	AUXRETGA1GMGH3	348	-	tttCTTCA
LOC_Os07g44430	TF_motif_seq_0449	AUXRETGA1GMGH3	583	+	TGAGGtaa
LOC_Os07g44430	TF_motif_seq_0449	AUXRETGA1GMGH3	912	+	TGGCGtat
LOC_Os07g44430	TF_motif_seq_0449	AUXRETGA1GMGH3	916	-	gtaTGTCA
LOC_Os07g44430	TF_motif_seq_0449	AUXRETGA1GMGH3	1194	-	tttAGTCA
LOC_Os07g44430	TF_motif_seq_0449	AUXRETGA1GMGH3	1391	+	TGATGtac
LOC_Os07g44430	TF_motif_seq_0449	AUXRETGA1GMGH3	1470	-	ataCATCA
LOC_Os07g44430	TF_motif_seq_0449	AUXRETGA1GMGH3	1561	-	ctaTGTCA
LOC_Os07g44430	TF_motif_seq_0449	AUXRETGA1GMGH3	2136	-	tcaCCTCA
LOC_Os04g52110	TF_motif_seq_0449	AUXRETGA1GMGH3	398	-	ctgCGTCA
LOC_Os04g52110	TF_motif_seq_0449	AUXRETGA1GMGH3	500	+	TGTCGtac
LOC_Os04g52110	TF_motif_seq_0449	AUXRETGA1GMGH3	872	+	TGACTtat
LOC_Os04g52110	TF_motif_seq_0449	AUXRETGA1GMGH3	922	-	ttgAGTCA
LOC_Os04g52110	TF_motif_seq_0449	AUXRETGA1GMGH3	935	-	ctaCCTCA
LOC_Os04g52110	TF_motif_seq_0449	AUXRETGA1GMGH3	995	+	TGACTtat
LOC_Os04g52110	TF_motif_seq_0449	AUXRETGA1GMGH3	1344	-	tcaCTTCA
LOC_Os04g52110	TF_motif_seq_0449	AUXRETGA1GMGH3	1683	-	gcaCGTCA
LOC_Os04g52110	TF_motif_seq_0449	AUXRETGA1GMGH3	2246	+	TGACAtca
LOC_Os04g52110	TF_motif_seq_0449	AUXRETGA1GMGH3	2246	-	tgaCATCA
LOC_Os09g15520	TF_motif_seq_0449	AUXRETGA1GMGH3	25	-	ttcTGTCA
LOC_Os09g15520	TF_motif_seq_0449	AUXRETGA1GMGH3	187	-	ctaCGCCA
LOC_Os09g15520	TF_motif_seq_0449	AUXRETGA1GMGH3	367	-	ttgCGACA
LOC_Os09g15520	TF_motif_seq_0449	AUXRETGA1GMGH3	626	-	ttgCGTCG
LOC_Os09g15520	TF_motif_seq_0449	AUXRETGA1GMGH3	791	-	gtaCGTGA
LOC_Os09g15520	TF_motif_seq_0449	AUXRETGA1GMGH3	807	-	tttTGTCA
LOC_Os09g15520	TF_motif_seq_0449	AUXRETGA1GMGH3	1029	-	tcaTGTCA
LOC_Os09g15520	TF_motif_seq_0449	AUXRETGA1GMGH3	1037	-	tcaAGTCA
LOC_Os09g15520	TF_motif_seq_0449	AUXRETGA1GMGH3	1084	-	ttgCATCA
LOC_Os01g19770	TF_motif_seq_0449	AUXRETGA1GMGH3	204	-	tttCGTCC
LOC_Os01g19770	TF_motif_seq_0449	AUXRETGA1GMGH3	301	+	TGACGtgg
LOC_Os01g19770	TF_motif_seq_0449	AUXRETGA1GMGH3	353	+	TGACGtgg
LOC_Os01g19770	TF_motif_seq_0449	AUXRETGA1GMGH3	500	-	ataTGTCA
LOC_Os01g19770	TF_motif_seq_0449	AUXRETGA1GMGH3	1235	+	TGACGtcg
LOC_Os01g19770	TF_motif_seq_0449	AUXRETGA1GMGH3	1235	-	tgaCGTCG
LOC_Os01g19770	TF_motif_seq_0449	AUXRETGA1GMGH3	1681	-	ccaCGTCA
LOC_Os01g19770	TF_motif_seq_0449	AUXRETGA1GMGH3	1733	-	ccaCGTCA
LOC_Os01g19770	TF_motif_seq_0449	AUXRETGA1GMGH3	1774	-	tttCGTAA
LOC_Os01g19770	TF_motif_seq_0449	AUXRETGA1GMGH3	2459	-	gtaCGTTA
LOC_Os01g19770	TF_motif_seq_0449	AUXRETGA1GMGH3	2653	-	ctaTGTCA
LOC_Os06g21910	TF_motif_seq_0449	AUXRETGA1GMGH3	639	-	ttcCCTCA
LOC_Os06g21910	TF_motif_seq_0449	AUXRETGA1GMGH3	1030	-	ttaAGTCA
LOC_Os06g21910	TF_motif_seq_0449	AUXRETGA1GMGH3	1230	-	tcaAGTCA
LOC_Os06g21910	TF_motif_seq_0449	AUXRETGA1GMGH3	1359	+	TGAAGcaa
LOC_Os06g21910	TF_motif_seq_0449	AUXRETGA1GMGH3	1715	+	TGACGtgg
LOC_Os01g19770	TF_motif_seq_0501	AUXRETGA2GMGH3	301	+	TGACGtggc
LOC_Os01g19770	TF_motif_seq_0501	AUXRETGA2GMGH3	353	+	TGACGtggc
LOC_Os01g19770	TF_motif_seq_0501	AUXRETGA2GMGH3	1680	-	gccaCGTCA
LOC_Os01g19770	TF_motif_seq_0501	AUXRETGA2GMGH3	1732	-	gccaCGTCA
LOC_Os07g44430	TF_motif_seq_0026	B2GMAUX28	81	+	CTTGTcattg
LOC_Os07g44430	TF_motif_seq_0026	B2GMAUX28	905	+	CTTGTcttgg
LOC_Os07g44430	TF_motif_seq_0026	B2GMAUX28	1010	+	CTTGTattta
LOC_Os07g44430	TF_motif_seq_0026	B2GMAUX28	1086	+	CTTGTcgttt
LOC_Os07g44430	TF_motif_seq_0026	B2GMAUX28	1814	-	ttttgACAAG
LOC_Os09g15520	TF_motif_seq_0026	B2GMAUX28	1769	-	tcagaACAAG
LOC_Os01g19770	TF_motif_seq_0026	B2GMAUX28	2250	+	CTTGTggaga
LOC_Os06g21910	TF_motif_seq_0026	B2GMAUX28	2054	-	cgtccACAAG
LOC_Os06g21910	TF_motif_seq_0026	B2GMAUX28	2113	+	CTTGTcgctg
LOC_Os07g44430	TF_motif_seq_0274	BIHD1OS	7	-	TGACG
LOC_Os07g44430	TF_motif_seq_0274	BIHD1OS	28	+	TGTAA
LOC_Os07g44430	TF_motif_seq_0274	BIHD1OS	61	-	TGAGA
LOC_Os07g44430	TF_motif_seq_0274	BIHD1OS	83	+	TGTCA
LOC_Os07g44430	TF_motif_seq_0274	BIHD1OS	83	-	TGTCA
LOC_Os07g44430	TF_motif_seq_0274	BIHD1OS	105	+	TCTCA
LOC_Os07g44430	TF_motif_seq_0274	BIHD1OS	212	-	TGAGA
LOC_Os07g44430	TF_motif_seq_0274	BIHD1OS	244	-	TAACA
LOC_Os07g44430	TF_motif_seq_0274	BIHD1OS	269	+	TGGCA
LOC_Os07g44430	TF_motif_seq_0274	BIHD1OS	269	-	TGGCA
LOC_Os07g44430	TF_motif_seq_0274	BIHD1OS	319	-	TTACA
LOC_Os07g44430	TF_motif_seq_0274	BIHD1OS	342	+	TTTCA
LOC_Os07g44430	TF_motif_seq_0274	BIHD1OS	362	+	TGGCA
LOC_Os07g44430	TF_motif_seq_0274	BIHD1OS	362	-	TGGCA
LOC_Os07g44430	TF_motif_seq_0274	BIHD1OS	407	-	TGACT
LOC_Os07g44430	TF_motif_seq_0274	BIHD1OS	510	+	TGTCG
LOC_Os07g44430	TF_motif_seq_0274	BIHD1OS	523	+	TGTCG
LOC_Os07g44430	TF_motif_seq_0274	BIHD1OS	568	-	TGATA
LOC_Os07g44430	TF_motif_seq_0274	BIHD1OS	600	-	AGACA
LOC_Os07g44430	TF_motif_seq_0274	BIHD1OS	636	+	TGTCA
LOC_Os07g44430	TF_motif_seq_0274	BIHD1OS	636	-	TGTCA
LOC_Os07g44430	TF_motif_seq_0274	BIHD1OS	696	-	TCACA
LOC_Os07g44430	TF_motif_seq_0274	BIHD1OS	724	+	TATCA
LOC_Os07g44430	TF_motif_seq_0274	BIHD1OS	735	+	TGTCG
LOC_Os07g44430	TF_motif_seq_0274	BIHD1OS	749	+	TGTGA
LOC_Os07g44430	TF_motif_seq_0274	BIHD1OS	759	-	TGACT
LOC_Os07g44430	TF_motif_seq_0274	BIHD1OS	773	-	TAACA
LOC_Os07g44430	TF_motif_seq_0274	BIHD1OS	818	-	AGACA
LOC_Os07g44430	TF_motif_seq_0274	BIHD1OS	841	+	TGACA
LOC_Os07g44430	TF_motif_seq_0274	BIHD1OS	841	-	TGACA
LOC_Os07g44430	TF_motif_seq_0274	BIHD1OS	907	+	TGTCT
LOC_Os07g44430	TF_motif_seq_0274	BIHD1OS	919	+	TGTCA
LOC_Os07g44430	TF_motif_seq_0274	BIHD1OS	919	-	TGTCA
LOC_Os07g44430	TF_motif_seq_0274	BIHD1OS	969	+	TGTCT
LOC_Os07g44430	TF_motif_seq_0274	BIHD1OS	987	+	TGTCC
LOC_Os07g44430	TF_motif_seq_0274	BIHD1OS	1030	+	TGTCC
LOC_Os07g44430	TF_motif_seq_0274	BIHD1OS	1038	+	TGTCC
LOC_Os07g44430	TF_motif_seq_0274	BIHD1OS	1088	+	TGTCG
LOC_Os07g44430	TF_motif_seq_0274	BIHD1OS	1099	+	TGTAA
LOC_Os07g44430	TF_motif_seq_0274	BIHD1OS	1164	-	GGACA
LOC_Os07g44430	TF_motif_seq_0274	BIHD1OS	1197	+	AGTCA
LOC_Os07g44430	TF_motif_seq_0274	BIHD1OS	1216	+	TGTGA
LOC_Os07g44430	TF_motif_seq_0274	BIHD1OS	1218	-	TGATA
LOC_Os07g44430	TF_motif_seq_0274	BIHD1OS	1233	+	TGACA
LOC_Os07g44430	TF_motif_seq_0274	BIHD1OS	1233	-	TGACA
LOC_Os07g44430	TF_motif_seq_0274	BIHD1OS	1248	+	TATCA
LOC_Os07g44430	TF_motif_seq_0274	BIHD1OS	1274	+	TATCA
LOC_Os07g44430	TF_motif_seq_0274	BIHD1OS	1281	-	TGAAA
LOC_Os07g44430	TF_motif_seq_0274	BIHD1OS	1456	+	TGTCT
LOC_Os07g44430	TF_motif_seq_0274	BIHD1OS	1495	-	TGACC
LOC_Os07g44430	TF_motif_seq_0274	BIHD1OS	1523	-	TTACA
LOC_Os07g44430	TF_motif_seq_0274	BIHD1OS	1564	+	TGTCA
LOC_Os07g44430	TF_motif_seq_0274	BIHD1OS	1564	-	TGTCA
LOC_Os07g44430	TF_motif_seq_0274	BIHD1OS	1570	-	TGAAA
LOC_Os07g44430	TF_motif_seq_0274	BIHD1OS	1651	-	AGACA
LOC_Os07g44430	TF_motif_seq_0274	BIHD1OS	1711	+	TGCCA
LOC_Os07g44430	TF_motif_seq_0274	BIHD1OS	1711	-	TGCCA
LOC_Os07g44430	TF_motif_seq_0274	BIHD1OS	1717	+	TTTCA
LOC_Os07g44430	TF_motif_seq_0274	BIHD1OS	1745	+	TGTCA
LOC_Os07g44430	TF_motif_seq_0274	BIHD1OS	1745	-	TGTCA
LOC_Os07g44430	TF_motif_seq_0274	BIHD1OS	1806	+	TGCCA
LOC_Os07g44430	TF_motif_seq_0274	BIHD1OS	1806	-	TGCCA
LOC_Os07g44430	TF_motif_seq_0274	BIHD1OS	1817	+	TGACA
LOC_Os07g44430	TF_motif_seq_0274	BIHD1OS	1817	-	TGACA
LOC_Os07g44430	TF_motif_seq_0274	BIHD1OS	1825	+	TATCA
LOC_Os07g44430	TF_motif_seq_0274	BIHD1OS	1883	+	TGGCA
LOC_Os07g44430	TF_motif_seq_0274	BIHD1OS	1883	-	TGGCA
LOC_Os07g44430	TF_motif_seq_0274	BIHD1OS	1951	-	CGACA
LOC_Os07g44430	TF_motif_seq_0274	BIHD1OS	1973	+	TTTCA
LOC_Os07g44430	TF_motif_seq_0274	BIHD1OS	1986	-	TGAGA
LOC_Os07g44430	TF_motif_seq_0274	BIHD1OS	2007	+	GGTCA
LOC_Os07g44430	TF_motif_seq_0274	BIHD1OS	2025	+	GGTCA
LOC_Os07g44430	TF_motif_seq_0274	BIHD1OS	2037	-	TCACA
LOC_Os07g44430	TF_motif_seq_0274	BIHD1OS	2064	+	TGCCA
LOC_Os07g44430	TF_motif_seq_0274	BIHD1OS	2064	-	TGCCA
LOC_Os07g44430	TF_motif_seq_0274	BIHD1OS	2107	-	CGACA
LOC_Os07g44430	TF_motif_seq_0274	BIHD1OS	2169	+	TCTCA
LOC_Os07g44430	TF_motif_seq_0274	BIHD1OS	2198	-	CGACA
LOC_Os04g52110	TF_motif_seq_0274	BIHD1OS	6	-	TGAAA
LOC_Os04g52110	TF_motif_seq_0274	BIHD1OS	15	-	TGAGA
LOC_Os04g52110	TF_motif_seq_0274	BIHD1OS	60	-	TGAGA
LOC_Os04g52110	TF_motif_seq_0274	BIHD1OS	72	+	TGTAA
LOC_Os04g52110	TF_motif_seq_0274	BIHD1OS	94	-	AGACA
LOC_Os04g52110	TF_motif_seq_0274	BIHD1OS	129	-	CGACA
LOC_Os04g52110	TF_motif_seq_0274	BIHD1OS	175	+	TGGCA
LOC_Os04g52110	TF_motif_seq_0274	BIHD1OS	175	-	TGGCA
LOC_Os04g52110	TF_motif_seq_0274	BIHD1OS	211	+	TCTCA
LOC_Os04g52110	TF_motif_seq_0274	BIHD1OS	241	+	TGTTA
LOC_Os04g52110	TF_motif_seq_0274	BIHD1OS	337	+	TGTGA
LOC_Os04g52110	TF_motif_seq_0274	BIHD1OS	401	+	CGTCA
LOC_Os04g52110	TF_motif_seq_0274	BIHD1OS	409	+	TGTGA
LOC_Os04g52110	TF_motif_seq_0274	BIHD1OS	411	+	TGACA
LOC_Os04g52110	TF_motif_seq_0274	BIHD1OS	411	-	TGACA
LOC_Os04g52110	TF_motif_seq_0274	BIHD1OS	500	+	TGTCG
LOC_Os04g52110	TF_motif_seq_0274	BIHD1OS	572	+	TGACA
LOC_Os04g52110	TF_motif_seq_0274	BIHD1OS	572	-	TGACA
LOC_Os04g52110	TF_motif_seq_0274	BIHD1OS	580	+	TATCA
LOC_Os04g52110	TF_motif_seq_0274	BIHD1OS	588	+	TTTCA
LOC_Os04g52110	TF_motif_seq_0274	BIHD1OS	608	+	TGTCT
LOC_Os04g52110	TF_motif_seq_0274	BIHD1OS	634	+	TGTTA
LOC_Os04g52110	TF_motif_seq_0274	BIHD1OS	725	-	TGACT
LOC_Os04g52110	TF_motif_seq_0274	BIHD1OS	731	+	TGTCC
LOC_Os04g52110	TF_motif_seq_0274	BIHD1OS	785	+	TGTTA
LOC_Os04g52110	TF_motif_seq_0274	BIHD1OS	806	+	TGACA
LOC_Os04g52110	TF_motif_seq_0274	BIHD1OS	806	-	TGACA
LOC_Os04g52110	TF_motif_seq_0274	BIHD1OS	872	-	TGACT
LOC_Os04g52110	TF_motif_seq_0274	BIHD1OS	905	+	TGTCC
LOC_Os04g52110	TF_motif_seq_0274	BIHD1OS	925	+	AGTCA
LOC_Os04g52110	TF_motif_seq_0274	BIHD1OS	940	-	TCACA
LOC_Os04g52110	TF_motif_seq_0274	BIHD1OS	987	+	TGTTA
LOC_Os04g52110	TF_motif_seq_0274	BIHD1OS	995	-	TGACT
LOC_Os04g52110	TF_motif_seq_0274	BIHD1OS	1099	+	AGTCA
LOC_Os04g52110	TF_motif_seq_0274	BIHD1OS	1119	-	TGATA
LOC_Os04g52110	TF_motif_seq_0274	BIHD1OS	1124	+	TTTCA
LOC_Os04g52110	TF_motif_seq_0274	BIHD1OS	1142	+	TATCA
LOC_Os04g52110	TF_motif_seq_0274	BIHD1OS	1148	+	TGGCA
LOC_Os04g52110	TF_motif_seq_0274	BIHD1OS	1148	-	TGGCA
LOC_Os04g52110	TF_motif_seq_0274	BIHD1OS	1172	+	TGTTA
LOC_Os04g52110	TF_motif_seq_0274	BIHD1OS	1254	+	TGTCA
LOC_Os04g52110	TF_motif_seq_0274	BIHD1OS	1254	-	TGTCA
LOC_Os04g52110	TF_motif_seq_0274	BIHD1OS	1263	-	TTACA
LOC_Os04g52110	TF_motif_seq_0274	BIHD1OS	1268	+	TGTTA
LOC_Os04g52110	TF_motif_seq_0274	BIHD1OS	1317	-	TAACA
LOC_Os04g52110	TF_motif_seq_0274	BIHD1OS	1322	-	AGACA
LOC_Os04g52110	TF_motif_seq_0274	BIHD1OS	1337	-	TGAGA
LOC_Os04g52110	TF_motif_seq_0274	BIHD1OS	1342	+	TATCA
LOC_Os04g52110	TF_motif_seq_0274	BIHD1OS	1349	-	TCACA
LOC_Os04g52110	TF_motif_seq_0274	BIHD1OS	1370	-	TGATA
LOC_Os04g52110	TF_motif_seq_0274	BIHD1OS	1493	+	TGGCA
LOC_Os04g52110	TF_motif_seq_0274	BIHD1OS	1493	-	TGGCA
LOC_Os04g52110	TF_motif_seq_0274	BIHD1OS	1529	+	TGGCA
LOC_Os04g52110	TF_motif_seq_0274	BIHD1OS	1529	-	TGGCA
LOC_Os04g52110	TF_motif_seq_0274	BIHD1OS	1543	-	CGACA
LOC_Os04g52110	TF_motif_seq_0274	BIHD1OS	1563	+	TGTCA
LOC_Os04g52110	TF_motif_seq_0274	BIHD1OS	1563	-	TGTCA
LOC_Os04g52110	TF_motif_seq_0274	BIHD1OS	1586	+	GGTCA
LOC_Os04g52110	TF_motif_seq_0274	BIHD1OS	1677	-	TAACA
LOC_Os04g52110	TF_motif_seq_0274	BIHD1OS	1686	+	CGTCA
LOC_Os04g52110	TF_motif_seq_0274	BIHD1OS	1729	-	TCACA
LOC_Os04g52110	TF_motif_seq_0274	BIHD1OS	1738	-	TCACA
LOC_Os04g52110	TF_motif_seq_0274	BIHD1OS	1767	+	TGTCT
LOC_Os04g52110	TF_motif_seq_0274	BIHD1OS	1772	-	CGACA
LOC_Os04g52110	TF_motif_seq_0274	BIHD1OS	1807	+	CGTCA
LOC_Os04g52110	TF_motif_seq_0274	BIHD1OS	1837	+	TGTCT
LOC_Os04g52110	TF_motif_seq_0274	BIHD1OS	1849	+	TGTCG
LOC_Os04g52110	TF_motif_seq_0274	BIHD1OS	1892	-	TTACA
LOC_Os04g52110	TF_motif_seq_0274	BIHD1OS	1920	-	CGACA
LOC_Os04g52110	TF_motif_seq_0274	BIHD1OS	1937	-	TTACA
LOC_Os04g52110	TF_motif_seq_0274	BIHD1OS	2002	+	TGTCC
LOC_Os04g52110	TF_motif_seq_0274	BIHD1OS	2051	-	TAACA
LOC_Os04g52110	TF_motif_seq_0274	BIHD1OS	2246	+	TGACA
LOC_Os04g52110	TF_motif_seq_0274	BIHD1OS	2246	-	TGACA
LOC_Os09g15520	TF_motif_seq_0274	BIHD1OS	12	-	TTACA
LOC_Os09g15520	TF_motif_seq_0274	BIHD1OS	28	+	TGTCA
LOC_Os09g15520	TF_motif_seq_0274	BIHD1OS	28	-	TGTCA
LOC_Os09g15520	TF_motif_seq_0274	BIHD1OS	35	-	AGACA
LOC_Os09g15520	TF_motif_seq_0274	BIHD1OS	92	-	TGAGA
LOC_Os09g15520	TF_motif_seq_0274	BIHD1OS	109	-	GGACA
LOC_Os09g15520	TF_motif_seq_0274	BIHD1OS	137	-	TGACT
LOC_Os09g15520	TF_motif_seq_0274	BIHD1OS	309	-	AGACA
LOC_Os09g15520	TF_motif_seq_0274	BIHD1OS	362	+	TATCA
LOC_Os09g15520	TF_motif_seq_0274	BIHD1OS	370	-	CGACA
LOC_Os09g15520	TF_motif_seq_0274	BIHD1OS	384	-	TGACC
LOC_Os09g15520	TF_motif_seq_0274	BIHD1OS	485	+	AGTCA
LOC_Os09g15520	TF_motif_seq_0274	BIHD1OS	487	-	TCACA
LOC_Os09g15520	TF_motif_seq_0274	BIHD1OS	504	+	TCTCA
LOC_Os09g15520	TF_motif_seq_0274	BIHD1OS	516	-	TGACT
LOC_Os09g15520	TF_motif_seq_0274	BIHD1OS	520	+	TTTCA
LOC_Os09g15520	TF_motif_seq_0274	BIHD1OS	584	+	TGCCA
LOC_Os09g15520	TF_motif_seq_0274	BIHD1OS	584	-	TGCCA
LOC_Os09g15520	TF_motif_seq_0274	BIHD1OS	615	-	GGACA
LOC_Os09g15520	TF_motif_seq_0274	BIHD1OS	636	-	TTACA
LOC_Os09g15520	TF_motif_seq_0274	BIHD1OS	714	+	TGTAA
LOC_Os09g15520	TF_motif_seq_0274	BIHD1OS	755	-	TGAAA
LOC_Os09g15520	TF_motif_seq_0274	BIHD1OS	775	+	TGGCA
LOC_Os09g15520	TF_motif_seq_0274	BIHD1OS	775	-	TGGCA
LOC_Os09g15520	TF_motif_seq_0274	BIHD1OS	780	+	TCTCA
LOC_Os09g15520	TF_motif_seq_0274	BIHD1OS	796	+	TGACA
LOC_Os09g15520	TF_motif_seq_0274	BIHD1OS	796	-	TGACA
LOC_Os09g15520	TF_motif_seq_0274	BIHD1OS	810	+	TGTCA
LOC_Os09g15520	TF_motif_seq_0274	BIHD1OS	810	-	TGTCA
LOC_Os09g15520	TF_motif_seq_0274	BIHD1OS	812	-	TCACA
LOC_Os09g15520	TF_motif_seq_0274	BIHD1OS	826	+	TGCCA
LOC_Os09g15520	TF_motif_seq_0274	BIHD1OS	826	-	TGCCA
LOC_Os09g15520	TF_motif_seq_0274	BIHD1OS	831	+	TGTCA
LOC_Os09g15520	TF_motif_seq_0274	BIHD1OS	831	-	TGTCA
LOC_Os09g15520	TF_motif_seq_0274	BIHD1OS	869	+	TTTCA
LOC_Os09g15520	TF_motif_seq_0274	BIHD1OS	877	+	TGCCA
LOC_Os09g15520	TF_motif_seq_0274	BIHD1OS	877	-	TGCCA
LOC_Os09g15520	TF_motif_seq_0274	BIHD1OS	896	+	TGGCA
LOC_Os09g15520	TF_motif_seq_0274	BIHD1OS	896	-	TGGCA
LOC_Os09g15520	TF_motif_seq_0274	BIHD1OS	928	-	TGAGA
LOC_Os09g15520	TF_motif_seq_0274	BIHD1OS	1032	+	TGTCA
LOC_Os09g15520	TF_motif_seq_0274	BIHD1OS	1032	-	TGTCA
LOC_Os09g15520	TF_motif_seq_0274	BIHD1OS	1040	+	AGTCA
LOC_Os09g15520	TF_motif_seq_0274	BIHD1OS	1069	+	TGTCA
LOC_Os09g15520	TF_motif_seq_0274	BIHD1OS	1069	-	TGTCA
LOC_Os09g15520	TF_motif_seq_0274	BIHD1OS	1214	+	TTTCA
LOC_Os09g15520	TF_motif_seq_0274	BIHD1OS	1216	-	TCACA
LOC_Os09g15520	TF_motif_seq_0274	BIHD1OS	1258	-	GGACA
LOC_Os09g15520	TF_motif_seq_0274	BIHD1OS	1335	+	TTTCA
LOC_Os09g15520	TF_motif_seq_0274	BIHD1OS	1337	-	TCACA
LOC_Os09g15520	TF_motif_seq_0274	BIHD1OS	1390	+	AGTCA
LOC_Os09g15520	TF_motif_seq_0274	BIHD1OS	1392	-	TCACA
LOC_Os09g15520	TF_motif_seq_0274	BIHD1OS	1402	-	TGAAA
LOC_Os09g15520	TF_motif_seq_0274	BIHD1OS	1411	+	GGTCA
LOC_Os09g15520	TF_motif_seq_0274	BIHD1OS	1433	+	CGTCA
LOC_Os09g15520	TF_motif_seq_0274	BIHD1OS	1442	-	TTACA
LOC_Os09g15520	TF_motif_seq_0274	BIHD1OS	1494	+	TTTCA
LOC_Os09g15520	TF_motif_seq_0274	BIHD1OS	1683	+	TGTCG
LOC_Os09g15520	TF_motif_seq_0274	BIHD1OS	1767	+	CGTCA
LOC_Os09g15520	TF_motif_seq_0274	BIHD1OS	1818	+	TGCCA
LOC_Os09g15520	TF_motif_seq_0274	BIHD1OS	1818	-	TGCCA
LOC_Os09g15520	TF_motif_seq_0274	BIHD1OS	1891	+	TGTCC
LOC_Os09g15520	TF_motif_seq_0274	BIHD1OS	1966	-	TCACA
LOC_Os09g15520	TF_motif_seq_0274	BIHD1OS	2110	+	TGTCC
LOC_Os09g15520	TF_motif_seq_0274	BIHD1OS	2173	-	TGACG
LOC_Os09g15520	TF_motif_seq_0274	BIHD1OS	2185	-	GGACA
LOC_Os01g19770	TF_motif_seq_0274	BIHD1OS	56	+	TTTCA
LOC_Os01g19770	TF_motif_seq_0274	BIHD1OS	87	+	TGTTA
LOC_Os01g19770	TF_motif_seq_0274	BIHD1OS	115	-	TGAAA
LOC_Os01g19770	TF_motif_seq_0274	BIHD1OS	136	+	TGACA
LOC_Os01g19770	TF_motif_seq_0274	BIHD1OS	136	-	TGACA
LOC_Os01g19770	TF_motif_seq_0274	BIHD1OS	214	-	TGACC
LOC_Os01g19770	TF_motif_seq_0274	BIHD1OS	232	-	TGACC
LOC_Os01g19770	TF_motif_seq_0274	BIHD1OS	251	-	TGAAA
LOC_Os01g19770	TF_motif_seq_0274	BIHD1OS	301	-	TGACG
LOC_Os01g19770	TF_motif_seq_0274	BIHD1OS	306	+	TGGCA
LOC_Os01g19770	TF_motif_seq_0274	BIHD1OS	306	-	TGGCA
LOC_Os01g19770	TF_motif_seq_0274	BIHD1OS	317	+	TGGCA
LOC_Os01g19770	TF_motif_seq_0274	BIHD1OS	317	-	TGGCA
LOC_Os01g19770	TF_motif_seq_0274	BIHD1OS	326	-	TGACT
LOC_Os01g19770	TF_motif_seq_0274	BIHD1OS	347	+	TGGCA
LOC_Os01g19770	TF_motif_seq_0274	BIHD1OS	347	-	TGGCA
LOC_Os01g19770	TF_motif_seq_0274	BIHD1OS	353	-	TGACG
LOC_Os01g19770	TF_motif_seq_0274	BIHD1OS	369	+	TGGCA
LOC_Os01g19770	TF_motif_seq_0274	BIHD1OS	369	-	TGGCA
LOC_Os01g19770	TF_motif_seq_0274	BIHD1OS	414	+	TGTCG
LOC_Os01g19770	TF_motif_seq_0274	BIHD1OS	464	+	TGTTA
LOC_Os01g19770	TF_motif_seq_0274	BIHD1OS	503	+	TGTCA
LOC_Os01g19770	TF_motif_seq_0274	BIHD1OS	503	-	TGTCA
LOC_Os01g19770	TF_motif_seq_0274	BIHD1OS	717	-	TGAGA
LOC_Os01g19770	TF_motif_seq_0274	BIHD1OS	979	-	TGACG
LOC_Os01g19770	TF_motif_seq_0274	BIHD1OS	1092	+	TGGCA
LOC_Os01g19770	TF_motif_seq_0274	BIHD1OS	1092	-	TGGCA
LOC_Os01g19770	TF_motif_seq_0274	BIHD1OS	1124	-	AGACA
LOC_Os01g19770	TF_motif_seq_0274	BIHD1OS	1233	+	TGTGA
LOC_Os01g19770	TF_motif_seq_0274	BIHD1OS	1235	-	TGACG
LOC_Os01g19770	TF_motif_seq_0274	BIHD1OS	1281	+	CGTCA
LOC_Os01g19770	TF_motif_seq_0274	BIHD1OS	1502	-	TGAGA
LOC_Os01g19770	TF_motif_seq_0274	BIHD1OS	1519	+	TGGCA
LOC_Os01g19770	TF_motif_seq_0274	BIHD1OS	1519	-	TGGCA
LOC_Os01g19770	TF_motif_seq_0274	BIHD1OS	1569	+	TGACA
LOC_Os01g19770	TF_motif_seq_0274	BIHD1OS	1569	-	TGACA
LOC_Os01g19770	TF_motif_seq_0274	BIHD1OS	1624	+	TGACA
LOC_Os01g19770	TF_motif_seq_0274	BIHD1OS	1624	-	TGACA
LOC_Os01g19770	TF_motif_seq_0274	BIHD1OS	1657	-	TGAGA
LOC_Os01g19770	TF_motif_seq_0274	BIHD1OS	1668	+	TGCCA
LOC_Os01g19770	TF_motif_seq_0274	BIHD1OS	1668	-	TGCCA
LOC_Os01g19770	TF_motif_seq_0274	BIHD1OS	1673	+	TGTAA
LOC_Os01g19770	TF_motif_seq_0274	BIHD1OS	1684	+	CGTCA
LOC_Os01g19770	TF_motif_seq_0274	BIHD1OS	1690	+	TGCCA
LOC_Os01g19770	TF_motif_seq_0274	BIHD1OS	1690	-	TGCCA
LOC_Os01g19770	TF_motif_seq_0274	BIHD1OS	1711	+	AGTCA
LOC_Os01g19770	TF_motif_seq_0274	BIHD1OS	1736	+	CGTCA
LOC_Os01g19770	TF_motif_seq_0274	BIHD1OS	1793	+	GGTCA
LOC_Os01g19770	TF_motif_seq_0274	BIHD1OS	1811	+	GGTCA
LOC_Os01g19770	TF_motif_seq_0274	BIHD1OS	1818	-	GGACA
LOC_Os01g19770	TF_motif_seq_0274	BIHD1OS	1901	-	TTACA
LOC_Os01g19770	TF_motif_seq_0274	BIHD1OS	1931	-	AGACA
LOC_Os01g19770	TF_motif_seq_0274	BIHD1OS	2002	-	TGACC
LOC_Os01g19770	TF_motif_seq_0274	BIHD1OS	2018	+	TGCCA
LOC_Os01g19770	TF_motif_seq_0274	BIHD1OS	2018	-	TGCCA
LOC_Os01g19770	TF_motif_seq_0274	BIHD1OS	2102	-	GGACA
LOC_Os01g19770	TF_motif_seq_0274	BIHD1OS	2291	-	GGACA
LOC_Os01g19770	TF_motif_seq_0274	BIHD1OS	2327	-	GGACA
LOC_Os01g19770	TF_motif_seq_0274	BIHD1OS	2363	+	CGTCA
LOC_Os01g19770	TF_motif_seq_0274	BIHD1OS	2378	-	CGACA
LOC_Os01g19770	TF_motif_seq_0274	BIHD1OS	2441	+	TGTCA
LOC_Os01g19770	TF_motif_seq_0274	BIHD1OS	2441	-	TGTCA
LOC_Os01g19770	TF_motif_seq_0274	BIHD1OS	2574	+	TATCA
LOC_Os01g19770	TF_motif_seq_0274	BIHD1OS	2584	+	TGTAA
LOC_Os01g19770	TF_motif_seq_0274	BIHD1OS	2656	+	TGTCA
LOC_Os01g19770	TF_motif_seq_0274	BIHD1OS	2656	-	TGTCA
LOC_Os01g19770	TF_motif_seq_0274	BIHD1OS	2714	-	TGAAA
LOC_Os01g19770	TF_motif_seq_0274	BIHD1OS	2750	-	TTACA
LOC_Os01g19770	TF_motif_seq_0274	BIHD1OS	2758	+	TGTAA
LOC_Os06g21910	TF_motif_seq_0274	BIHD1OS	128	+	TGTCG
LOC_Os06g21910	TF_motif_seq_0274	BIHD1OS	139	+	TGCCA
LOC_Os06g21910	TF_motif_seq_0274	BIHD1OS	139	-	TGCCA
LOC_Os06g21910	TF_motif_seq_0274	BIHD1OS	221	-	CGACA
LOC_Os06g21910	TF_motif_seq_0274	BIHD1OS	243	-	TGACG
LOC_Os06g21910	TF_motif_seq_0274	BIHD1OS	367	+	AGTCA
LOC_Os06g21910	TF_motif_seq_0274	BIHD1OS	379	-	TGAAA
LOC_Os06g21910	TF_motif_seq_0274	BIHD1OS	390	-	TAACA
LOC_Os06g21910	TF_motif_seq_0274	BIHD1OS	442	-	TGAGA
LOC_Os06g21910	TF_motif_seq_0274	BIHD1OS	572	+	TATCA
LOC_Os06g21910	TF_motif_seq_0274	BIHD1OS	648	+	TTTCA
LOC_Os06g21910	TF_motif_seq_0274	BIHD1OS	655	-	TGAAA
LOC_Os06g21910	TF_motif_seq_0274	BIHD1OS	692	+	TGGCA
LOC_Os06g21910	TF_motif_seq_0274	BIHD1OS	692	-	TGGCA
LOC_Os06g21910	TF_motif_seq_0274	BIHD1OS	699	-	TGAGA
LOC_Os06g21910	TF_motif_seq_0274	BIHD1OS	714	-	TGAAA
LOC_Os06g21910	TF_motif_seq_0274	BIHD1OS	774	+	TGTCT
LOC_Os06g21910	TF_motif_seq_0274	BIHD1OS	790	+	TGTTA
LOC_Os06g21910	TF_motif_seq_0274	BIHD1OS	806	+	TGCCA
LOC_Os06g21910	TF_motif_seq_0274	BIHD1OS	806	-	TGCCA
LOC_Os06g21910	TF_motif_seq_0274	BIHD1OS	834	-	TAACA
LOC_Os06g21910	TF_motif_seq_0274	BIHD1OS	872	+	TTTCA
LOC_Os06g21910	TF_motif_seq_0274	BIHD1OS	898	-	TGAAA
LOC_Os06g21910	TF_motif_seq_0274	BIHD1OS	934	+	TTTCA
LOC_Os06g21910	TF_motif_seq_0274	BIHD1OS	946	+	TTTCA
LOC_Os06g21910	TF_motif_seq_0274	BIHD1OS	955	+	TGTAA
LOC_Os06g21910	TF_motif_seq_0274	BIHD1OS	983	-	TGATA
LOC_Os06g21910	TF_motif_seq_0274	BIHD1OS	1033	+	AGTCA
LOC_Os06g21910	TF_motif_seq_0274	BIHD1OS	1053	+	TTTCA
LOC_Os06g21910	TF_motif_seq_0274	BIHD1OS	1076	+	TGTAA
LOC_Os06g21910	TF_motif_seq_0274	BIHD1OS	1096	-	TGAAA
LOC_Os06g21910	TF_motif_seq_0274	BIHD1OS	1123	-	TGAGA
LOC_Os06g21910	TF_motif_seq_0274	BIHD1OS	1139	-	CGACA
LOC_Os06g21910	TF_motif_seq_0274	BIHD1OS	1151	+	TTTCA
LOC_Os06g21910	TF_motif_seq_0274	BIHD1OS	1160	-	TGAAA
LOC_Os06g21910	TF_motif_seq_0274	BIHD1OS	1170	+	TGTCG
LOC_Os06g21910	TF_motif_seq_0274	BIHD1OS	1185	+	TGTCG
LOC_Os06g21910	TF_motif_seq_0274	BIHD1OS	1196	+	AGTCA
LOC_Os06g21910	TF_motif_seq_0274	BIHD1OS	1224	+	TGTCG
LOC_Os06g21910	TF_motif_seq_0274	BIHD1OS	1233	+	AGTCA
LOC_Os06g21910	TF_motif_seq_0274	BIHD1OS	1258	+	TATCA
LOC_Os06g21910	TF_motif_seq_0274	BIHD1OS	1289	-	TAACA
LOC_Os06g21910	TF_motif_seq_0274	BIHD1OS	1309	+	TGACA
LOC_Os06g21910	TF_motif_seq_0274	BIHD1OS	1309	-	TGACA
LOC_Os06g21910	TF_motif_seq_0274	BIHD1OS	1330	+	TTTCA
LOC_Os06g21910	TF_motif_seq_0274	BIHD1OS	1378	-	TAACA
LOC_Os06g21910	TF_motif_seq_0274	BIHD1OS	1433	-	TGAAA
LOC_Os06g21910	TF_motif_seq_0274	BIHD1OS	1448	+	TGTTA
LOC_Os06g21910	TF_motif_seq_0274	BIHD1OS	1484	+	TATCA
LOC_Os06g21910	TF_motif_seq_0274	BIHD1OS	1500	+	TGTTA
LOC_Os06g21910	TF_motif_seq_0274	BIHD1OS	1512	-	TGAAA
LOC_Os06g21910	TF_motif_seq_0274	BIHD1OS	1577	-	TGAAA
LOC_Os06g21910	TF_motif_seq_0274	BIHD1OS	1589	+	TGTAA
LOC_Os06g21910	TF_motif_seq_0274	BIHD1OS	1634	+	TGGCA
LOC_Os06g21910	TF_motif_seq_0274	BIHD1OS	1634	-	TGGCA
LOC_Os06g21910	TF_motif_seq_0274	BIHD1OS	1715	-	TGACG
LOC_Os06g21910	TF_motif_seq_0274	BIHD1OS	1721	-	GGACA
LOC_Os06g21910	TF_motif_seq_0274	BIHD1OS	1762	+	TGCCA
LOC_Os06g21910	TF_motif_seq_0274	BIHD1OS	1762	-	TGCCA
LOC_Os06g21910	TF_motif_seq_0274	BIHD1OS	1816	-	CGACA
LOC_Os06g21910	TF_motif_seq_0274	BIHD1OS	1827	+	TGTCA
LOC_Os06g21910	TF_motif_seq_0274	BIHD1OS	1827	-	TGTCA
LOC_Os06g21910	TF_motif_seq_0274	BIHD1OS	1829	-	TCACA
LOC_Os06g21910	TF_motif_seq_0274	BIHD1OS	1924	-	TTACA
LOC_Os06g21910	TF_motif_seq_0274	BIHD1OS	1944	-	AGACA
LOC_Os06g21910	TF_motif_seq_0274	BIHD1OS	1971	+	TGTTA
LOC_Os06g21910	TF_motif_seq_0274	BIHD1OS	2011	-	TGAAA
LOC_Os06g21910	TF_motif_seq_0274	BIHD1OS	2115	+	TGTCG
LOC_Os06g21910	TF_motif_seq_0274	BIHD1OS	2121	+	TGGCA
LOC_Os06g21910	TF_motif_seq_0274	BIHD1OS	2121	-	TGGCA
LOC_Os06g21910	TF_motif_seq_0274	BIHD1OS	2133	+	TGTCT
LOC_Os06g21910	TF_motif_seq_0274	BIHD1OS	2147	-	TGACC
LOC_Os04g52110	TF_motif_seq_0358	BP5OSWX	694	+	CAACGgg
LOC_Os09g15520	TF_motif_seq_0358	BP5OSWX	2430	-	gaCGTTG
LOC_Os01g19770	TF_motif_seq_0358	BP5OSWX	965	-	ccCGTTG
LOC_Os01g19770	TF_motif_seq_0358	BP5OSWX	1466	-	cgCGTTG
LOC_Os01g19770	TF_motif_seq_0358	BP5OSWX	1582	-	caCGTTG
LOC_Os09g15520	TF_motif_seq_0079	C1MOTIFZMBZ2	843	-	tagcatAGTTA
LOC_Os01g19770	TF_motif_seq_0079	C1MOTIFZMBZ2	2586	+	TAACTttttta
LOC_Os06g21910	TF_motif_seq_0079	C1MOTIFZMBZ2	1468	-	ttatttAGTTA
LOC_Os09g15520	TF_motif_seq_0191	C2GMAUX28	1366	-	aagtttttaaatttaTTATT
LOC_Os09g15520	TF_motif_seq_0191	C2GMAUX28	1587	-	tattaattttttaaaTTATT
LOC_Os04g52110	TF_motif_seq_0419	CACGCAATGMGH3	1546	+	CACGCaag
LOC_Os09g15520	TF_motif_seq_0178	CARG2ATAP3	57	-	tagtaaaaaaaagGTAAG
LOC_Os09g15520	TF_motif_seq_0179	CARG3ATAP3	668	+	CTTTCtatttgtatttat
LOC_Os04g52110	TF_motif_seq_0022	CARGATCONSENSUS	1393	+	CCAAAttagg
LOC_Os04g52110	TF_motif_seq_0022	CARGATCONSENSUS	1393	-	ccaaaTTAGG
LOC_Os06g21910	TF_motif_seq_0022	CARGATCONSENSUS	1203	+	CCTTAtttgg
LOC_Os06g21910	TF_motif_seq_0022	CARGATCONSENSUS	1203	-	ccttaTTTGG
LOC_Os07g44430	TF_motif_seq_0027	CARGCW8GAT	1600	+	CTTTTttttg
LOC_Os07g44430	TF_motif_seq_0027	CARGCW8GAT	1600	-	cttttTTTTG
LOC_Os07g44430	TF_motif_seq_0027	CARGCW8GAT	1777	+	CTAAAttttg
LOC_Os07g44430	TF_motif_seq_0027	CARGCW8GAT	1777	-	ctaaaTTTTG
LOC_Os07g44430	TF_motif_seq_0027	CARGCW8GAT	1809	+	CAAAAttttg
LOC_Os07g44430	TF_motif_seq_0027	CARGCW8GAT	1809	-	caaaaTTTTG
LOC_Os07g44430	TF_motif_seq_0027	CARGCW8GAT	1828	+	CAAAAttttg
LOC_Os07g44430	TF_motif_seq_0027	CARGCW8GAT	1828	-	caaaaTTTTG
LOC_Os04g52110	TF_motif_seq_0027	CARGCW8GAT	455	+	CTATAaaaag
LOC_Os04g52110	TF_motif_seq_0027	CARGCW8GAT	455	-	ctataAAAAG
LOC_Os04g52110	TF_motif_seq_0027	CARGCW8GAT	744	+	CATTAaaatg
LOC_Os04g52110	TF_motif_seq_0027	CARGCW8GAT	744	-	cattaAAATG
LOC_Os04g52110	TF_motif_seq_0027	CARGCW8GAT	1325	+	CAAAAtaatg
LOC_Os04g52110	TF_motif_seq_0027	CARGCW8GAT	1325	-	caaaaTAATG
LOC_Os09g15520	TF_motif_seq_0027	CARGCW8GAT	574	+	CAAAAaattg
LOC_Os09g15520	TF_motif_seq_0027	CARGCW8GAT	574	-	caaaaAATTG
LOC_Os01g19770	TF_motif_seq_0027	CARGCW8GAT	2502	+	CATTTtttag
LOC_Os01g19770	TF_motif_seq_0027	CARGCW8GAT	2502	-	catttTTTAG
LOC_Os07g44430	TF_motif_seq_0107	CARGNCAT	466	+	CCAAAacatagg
LOC_Os07g44430	TF_motif_seq_0107	CARGNCAT	466	-	ccaaaacATAGG
LOC_Os07g44430	TF_motif_seq_0303	CATATGGMSAUR	739	-	gATATG
LOC_Os07g44430	TF_motif_seq_0303	CATATGGMSAUR	1062	-	aATATG
LOC_Os07g44430	TF_motif_seq_0303	CATATGGMSAUR	1431	-	tATATG
LOC_Os04g52110	TF_motif_seq_0303	CATATGGMSAUR	627	-	tATATG
LOC_Os04g52110	TF_motif_seq_0303	CATATGGMSAUR	877	-	tATATG
LOC_Os04g52110	TF_motif_seq_0303	CATATGGMSAUR	1642	+	CATATa
LOC_Os09g15520	TF_motif_seq_0303	CATATGGMSAUR	751	-	aATATG
LOC_Os09g15520	TF_motif_seq_0303	CATATGGMSAUR	1318	+	CATATa
LOC_Os09g15520	TF_motif_seq_0303	CATATGGMSAUR	1398	-	aATATG
LOC_Os09g15520	TF_motif_seq_0303	CATATGGMSAUR	1445	+	CATATa
LOC_Os01g19770	TF_motif_seq_0303	CATATGGMSAUR	35	-	aATATG
LOC_Os01g19770	TF_motif_seq_0303	CATATGGMSAUR	59	+	CATATa
LOC_Os01g19770	TF_motif_seq_0303	CATATGGMSAUR	485	-	aATATG
LOC_Os01g19770	TF_motif_seq_0303	CATATGGMSAUR	499	+	CATATg
LOC_Os01g19770	TF_motif_seq_0303	CATATGGMSAUR	499	-	cATATG
LOC_Os01g19770	TF_motif_seq_0303	CATATGGMSAUR	1547	+	CATATa
LOC_Os01g19770	TF_motif_seq_0303	CATATGGMSAUR	2580	-	aATATG
LOC_Os01g19770	TF_motif_seq_0303	CATATGGMSAUR	2737	+	CATATa
LOC_Os06g21910	TF_motif_seq_0303	CATATGGMSAUR	710	-	tATATG
LOC_Os06g21910	TF_motif_seq_0303	CATATGGMSAUR	1876	+	CATATa
LOC_Os07g44430	TF_motif_seq_0403	CCA1ATLHCB1	401	-	AGATTttg
LOC_Os07g44430	TF_motif_seq_0403	CCA1ATLHCB1	1070	+	tacAATCT
LOC_Os04g52110	TF_motif_seq_0403	CCA1ATLHCB1	659	-	AGATTtta
LOC_Os09g15520	TF_motif_seq_0403	CCA1ATLHCB1	716	+	taaAATCT
LOC_Os01g19770	TF_motif_seq_0403	CCA1ATLHCB1	2554	-	AGATTtat
LOC_Os06g21910	TF_motif_seq_0403	CCA1ATLHCB1	114	+	aagAATCT
LOC_Os07g44430	TF_motif_seq_0063	CCTCGTGTCTCGMGH3	2068	-	acgagaCGAGG
LOC_Os04g52110	TF_motif_seq_0063	CCTCGTGTCTCGMGH3	1620	+	CCTCGggtctc
LOC_Os01g19770	TF_motif_seq_0063	CCTCGTGTCTCGMGH3	898	+	CCTCGcggcgc
LOC_Os01g19770	TF_motif_seq_0063	CCTCGTGTCTCGMGH3	2239	-	tagccgCGAGG
LOC_Os07g44430	TF_motif_seq_0415	CDA1ATCAB2	444	+	CAAAAccc
LOC_Os06g21910	TF_motif_seq_0415	CDA1ATCAB2	534	-	acgTTTTG
LOC_Os06g21910	TF_motif_seq_0415	CDA1ATCAB2	837	+	CAAAAcgt
LOC_Os04g52110	TF_motif_seq_0002	CE3OSOSEM	157	-	aacatGCGTT
LOC_Os09g15520	TF_motif_seq_0002	CE3OSOSEM	138	-	gactaGCGTT
LOC_Os01g19770	TF_motif_seq_0002	CE3OSOSEM	1462	-	ggcgcGCGTT
LOC_Os07g44430	TF_motif_seq_0259	CGACGOSAMY3	7	+	TGACG
LOC_Os07g44430	TF_motif_seq_0259	CGACGOSAMY3	137	+	CGAAG
LOC_Os07g44430	TF_motif_seq_0259	CGACGOSAMY3	162	+	CGACC
LOC_Os07g44430	TF_motif_seq_0259	CGACGOSAMY3	293	+	CCACG
LOC_Os07g44430	TF_motif_seq_0259	CGACGOSAMY3	296	-	CGTCC
LOC_Os07g44430	TF_motif_seq_0259	CGACGOSAMY3	299	-	CCTCG
LOC_Os07g44430	TF_motif_seq_0259	CGACGOSAMY3	302	+	CGACT
LOC_Os07g44430	TF_motif_seq_0259	CGACGOSAMY3	510	-	TGTCG
LOC_Os07g44430	TF_motif_seq_0259	CGACGOSAMY3	513	+	CGATG
LOC_Os07g44430	TF_motif_seq_0259	CGACGOSAMY3	523	-	TGTCG
LOC_Os07g44430	TF_motif_seq_0259	CGACGOSAMY3	557	-	CGTTG
LOC_Os07g44430	TF_motif_seq_0259	CGACGOSAMY3	594	+	AGACG
LOC_Os07g44430	TF_motif_seq_0259	CGACGOSAMY3	666	+	CGAAG
LOC_Os07g44430	TF_motif_seq_0259	CGACGOSAMY3	735	-	TGTCG
LOC_Os07g44430	TF_motif_seq_0259	CGACGOSAMY3	764	-	CGTAG
LOC_Os07g44430	TF_motif_seq_0259	CGACGOSAMY3	767	-	AGTCG
LOC_Os07g44430	TF_motif_seq_0259	CGACGOSAMY3	791	-	CCTCG
LOC_Os07g44430	TF_motif_seq_0259	CGACGOSAMY3	806	+	CGGCG
LOC_Os07g44430	TF_motif_seq_0259	CGACGOSAMY3	806	-	CGGCG
LOC_Os07g44430	TF_motif_seq_0259	CGACGOSAMY3	851	-	CGTAG
LOC_Os07g44430	TF_motif_seq_0259	CGACGOSAMY3	889	-	AGTCG
LOC_Os07g44430	TF_motif_seq_0259	CGACGOSAMY3	902	-	CGTCT
LOC_Os07g44430	TF_motif_seq_0259	CGACGOSAMY3	1088	-	TGTCG
LOC_Os07g44430	TF_motif_seq_0259	CGACGOSAMY3	1591	-	CCTCG
LOC_Os07g44430	TF_motif_seq_0259	CGACGOSAMY3	1609	+	GGACG
LOC_Os07g44430	TF_motif_seq_0259	CGACGOSAMY3	1676	+	GGACG
LOC_Os07g44430	TF_motif_seq_0259	CGACGOSAMY3	1679	-	CGTCT
LOC_Os07g44430	TF_motif_seq_0259	CGACGOSAMY3	1951	+	CGACA
LOC_Os07g44430	TF_motif_seq_0259	CGACGOSAMY3	1963	+	CCACG
LOC_Os07g44430	TF_motif_seq_0259	CGACGOSAMY3	2003	+	GGACG
LOC_Os07g44430	TF_motif_seq_0259	CGACGOSAMY3	2033	+	CGACT
LOC_Os07g44430	TF_motif_seq_0259	CGACGOSAMY3	2066	+	CCACG
LOC_Os07g44430	TF_motif_seq_0259	CGACGOSAMY3	2071	+	AGACG
LOC_Os07g44430	TF_motif_seq_0259	CGACGOSAMY3	2074	+	CGAGG
LOC_Os07g44430	TF_motif_seq_0259	CGACGOSAMY3	2081	-	CGTGG
LOC_Os07g44430	TF_motif_seq_0259	CGACGOSAMY3	2099	+	CGCCG
LOC_Os07g44430	TF_motif_seq_0259	CGACGOSAMY3	2099	-	CGCCG
LOC_Os07g44430	TF_motif_seq_0259	CGACGOSAMY3	2102	-	CGTGG
LOC_Os07g44430	TF_motif_seq_0259	CGACGOSAMY3	2107	+	CGACA
LOC_Os07g44430	TF_motif_seq_0259	CGACGOSAMY3	2163	-	CTTCG
LOC_Os07g44430	TF_motif_seq_0259	CGACGOSAMY3	2190	-	CTTCG
LOC_Os07g44430	TF_motif_seq_0259	CGACGOSAMY3	2193	-	CGTCT
LOC_Os07g44430	TF_motif_seq_0259	CGACGOSAMY3	2198	+	CGACA
LOC_Os07g44430	TF_motif_seq_0259	CGACGOSAMY3	2234	-	CTTCG
LOC_Os04g52110	TF_motif_seq_0259	CGACGOSAMY3	23	+	CCACG
LOC_Os04g52110	TF_motif_seq_0259	CGACGOSAMY3	123	-	CGTCT
LOC_Os04g52110	TF_motif_seq_0259	CGACGOSAMY3	129	+	CGACA
LOC_Os04g52110	TF_motif_seq_0259	CGACGOSAMY3	132	+	CAACG
LOC_Os04g52110	TF_motif_seq_0259	CGACGOSAMY3	146	-	GGTCG
LOC_Os04g52110	TF_motif_seq_0259	CGACGOSAMY3	152	-	CCTCG
LOC_Os04g52110	TF_motif_seq_0259	CGACGOSAMY3	168	-	CATCG
LOC_Os04g52110	TF_motif_seq_0259	CGACGOSAMY3	171	-	CGTCT
LOC_Os04g52110	TF_motif_seq_0259	CGACGOSAMY3	205	+	CGTCG
LOC_Os04g52110	TF_motif_seq_0259	CGACGOSAMY3	205	-	CGTCG
LOC_Os04g52110	TF_motif_seq_0259	CGACGOSAMY3	216	-	GGTCG
LOC_Os04g52110	TF_motif_seq_0259	CGACGOSAMY3	219	+	CGGCG
LOC_Os04g52110	TF_motif_seq_0259	CGACGOSAMY3	219	-	CGGCG
LOC_Os04g52110	TF_motif_seq_0259	CGACGOSAMY3	222	+	CGGCG
LOC_Os04g52110	TF_motif_seq_0259	CGACGOSAMY3	222	-	CGGCG
LOC_Os04g52110	TF_motif_seq_0259	CGACGOSAMY3	229	+	CGGCG
LOC_Os04g52110	TF_motif_seq_0259	CGACGOSAMY3	229	-	CGGCG
LOC_Os04g52110	TF_motif_seq_0259	CGACGOSAMY3	232	+	CGGCG
LOC_Os04g52110	TF_motif_seq_0259	CGACGOSAMY3	232	-	CGGCG
LOC_Os04g52110	TF_motif_seq_0259	CGACGOSAMY3	247	-	CTTCG
LOC_Os04g52110	TF_motif_seq_0259	CGACGOSAMY3	250	+	CGCCG
LOC_Os04g52110	TF_motif_seq_0259	CGACGOSAMY3	250	-	CGCCG
LOC_Os04g52110	TF_motif_seq_0259	CGACGOSAMY3	258	-	CGTCT
LOC_Os04g52110	TF_motif_seq_0259	CGACGOSAMY3	304	-	CTTCG
LOC_Os04g52110	TF_motif_seq_0259	CGACGOSAMY3	318	-	CGTTG
LOC_Os04g52110	TF_motif_seq_0259	CGACGOSAMY3	332	-	CGTAG
LOC_Os04g52110	TF_motif_seq_0259	CGACGOSAMY3	367	+	CGAGG
LOC_Os04g52110	TF_motif_seq_0259	CGACGOSAMY3	372	-	CGTGG
LOC_Os04g52110	TF_motif_seq_0259	CGACGOSAMY3	401	-	CGTCA
LOC_Os04g52110	TF_motif_seq_0259	CGACGOSAMY3	447	+	CGATG
LOC_Os04g52110	TF_motif_seq_0259	CGACGOSAMY3	500	-	TGTCG
LOC_Os04g52110	TF_motif_seq_0259	CGACGOSAMY3	694	+	CAACG
LOC_Os04g52110	TF_motif_seq_0259	CGACGOSAMY3	714	-	CATCG
LOC_Os04g52110	TF_motif_seq_0259	CGACGOSAMY3	766	-	CGTAG
LOC_Os04g52110	TF_motif_seq_0259	CGACGOSAMY3	1057	+	CGACT
LOC_Os04g52110	TF_motif_seq_0259	CGACGOSAMY3	1116	+	CGATG
LOC_Os04g52110	TF_motif_seq_0259	CGACGOSAMY3	1238	-	CCTCG
LOC_Os04g52110	TF_motif_seq_0259	CGACGOSAMY3	1241	+	CGATG
LOC_Os04g52110	TF_motif_seq_0259	CGACGOSAMY3	1361	+	AGACG
LOC_Os04g52110	TF_motif_seq_0259	CGACGOSAMY3	1364	+	CGAAG
LOC_Os04g52110	TF_motif_seq_0259	CGACGOSAMY3	1500	-	GGTCG
LOC_Os04g52110	TF_motif_seq_0259	CGACGOSAMY3	1521	-	AGTCG
LOC_Os04g52110	TF_motif_seq_0259	CGACGOSAMY3	1539	+	CGACC
LOC_Os04g52110	TF_motif_seq_0259	CGACGOSAMY3	1543	+	CGACA
LOC_Os04g52110	TF_motif_seq_0259	CGACGOSAMY3	1570	+	CCACG
LOC_Os04g52110	TF_motif_seq_0259	CGACGOSAMY3	1577	-	CTTCG
LOC_Os04g52110	TF_motif_seq_0259	CGACGOSAMY3	1580	-	CGTCC
LOC_Os04g52110	TF_motif_seq_0259	CGACGOSAMY3	1620	-	CCTCG
LOC_Os04g52110	TF_motif_seq_0259	CGACGOSAMY3	1634	-	CCTCG
LOC_Os04g52110	TF_motif_seq_0259	CGACGOSAMY3	1686	-	CGTCA
LOC_Os04g52110	TF_motif_seq_0259	CGACGOSAMY3	1708	-	CGTCC
LOC_Os04g52110	TF_motif_seq_0259	CGACGOSAMY3	1757	+	CAACG
LOC_Os04g52110	TF_motif_seq_0259	CGACGOSAMY3	1772	+	CGACA
LOC_Os04g52110	TF_motif_seq_0259	CGACGOSAMY3	1795	-	CATCG
LOC_Os04g52110	TF_motif_seq_0259	CGACGOSAMY3	1802	+	CCACG
LOC_Os04g52110	TF_motif_seq_0259	CGACGOSAMY3	1807	-	CGTCA
LOC_Os04g52110	TF_motif_seq_0259	CGACGOSAMY3	1827	+	CGCCG
LOC_Os04g52110	TF_motif_seq_0259	CGACGOSAMY3	1827	-	CGCCG
LOC_Os04g52110	TF_motif_seq_0259	CGACGOSAMY3	1832	+	CGACG
LOC_Os04g52110	TF_motif_seq_0259	CGACGOSAMY3	1832	-	CGACG
LOC_Os04g52110	TF_motif_seq_0259	CGACGOSAMY3	1840	-	CTTCG
LOC_Os04g52110	TF_motif_seq_0259	CGACGOSAMY3	1844	+	GGACG
LOC_Os04g52110	TF_motif_seq_0259	CGACGOSAMY3	1849	-	TGTCG
LOC_Os04g52110	TF_motif_seq_0259	CGACGOSAMY3	1867	-	CCTCG
LOC_Os04g52110	TF_motif_seq_0259	CGACGOSAMY3	1920	+	CGACA
LOC_Os04g52110	TF_motif_seq_0259	CGACGOSAMY3	1925	+	CGACG
LOC_Os04g52110	TF_motif_seq_0259	CGACGOSAMY3	1925	-	CGACG
LOC_Os04g52110	TF_motif_seq_0259	CGACGOSAMY3	1987	-	CTTCG
LOC_Os04g52110	TF_motif_seq_0259	CGACGOSAMY3	2042	+	CGTCG
LOC_Os04g52110	TF_motif_seq_0259	CGACGOSAMY3	2042	-	CGTCG
LOC_Os04g52110	TF_motif_seq_0259	CGACGOSAMY3	2045	+	CGCCG
LOC_Os04g52110	TF_motif_seq_0259	CGACGOSAMY3	2045	-	CGCCG
LOC_Os04g52110	TF_motif_seq_0259	CGACGOSAMY3	2063	+	CGCCG
LOC_Os04g52110	TF_motif_seq_0259	CGACGOSAMY3	2063	-	CGCCG
LOC_Os04g52110	TF_motif_seq_0259	CGACGOSAMY3	2086	+	CGAGG
LOC_Os04g52110	TF_motif_seq_0259	CGACGOSAMY3	2092	+	CGTCG
LOC_Os04g52110	TF_motif_seq_0259	CGACGOSAMY3	2092	-	CGTCG
LOC_Os04g52110	TF_motif_seq_0259	CGACGOSAMY3	2125	+	CGGCG
LOC_Os04g52110	TF_motif_seq_0259	CGACGOSAMY3	2125	-	CGGCG
LOC_Os04g52110	TF_motif_seq_0259	CGACGOSAMY3	2128	+	CGGCG
LOC_Os04g52110	TF_motif_seq_0259	CGACGOSAMY3	2128	-	CGGCG
LOC_Os04g52110	TF_motif_seq_0259	CGACGOSAMY3	2161	+	CGCCG
LOC_Os04g52110	TF_motif_seq_0259	CGACGOSAMY3	2161	-	CGCCG
LOC_Os04g52110	TF_motif_seq_0259	CGACGOSAMY3	2190	-	CGTCC
LOC_Os04g52110	TF_motif_seq_0259	CGACGOSAMY3	2194	+	CGTCG
LOC_Os04g52110	TF_motif_seq_0259	CGACGOSAMY3	2194	-	CGTCG
LOC_Os04g52110	TF_motif_seq_0259	CGACGOSAMY3	2197	+	CGTCG
LOC_Os04g52110	TF_motif_seq_0259	CGACGOSAMY3	2197	-	CGTCG
LOC_Os04g52110	TF_motif_seq_0259	CGACGOSAMY3	2204	+	CGCCG
LOC_Os04g52110	TF_motif_seq_0259	CGACGOSAMY3	2204	-	CGCCG
LOC_Os04g52110	TF_motif_seq_0259	CGACGOSAMY3	2207	+	CGTCG
LOC_Os04g52110	TF_motif_seq_0259	CGACGOSAMY3	2207	-	CGTCG
LOC_Os04g52110	TF_motif_seq_0259	CGACGOSAMY3	2210	+	CGCCG
LOC_Os04g52110	TF_motif_seq_0259	CGACGOSAMY3	2210	-	CGCCG
LOC_Os04g52110	TF_motif_seq_0259	CGACGOSAMY3	2259	+	CGTCG
LOC_Os04g52110	TF_motif_seq_0259	CGACGOSAMY3	2259	-	CGTCG
LOC_Os09g15520	TF_motif_seq_0259	CGACGOSAMY3	21	+	CGACT
LOC_Os09g15520	TF_motif_seq_0259	CGACGOSAMY3	187	+	CTACG
LOC_Os09g15520	TF_motif_seq_0259	CGACGOSAMY3	370	+	CGACA
LOC_Os09g15520	TF_motif_seq_0259	CGACGOSAMY3	373	+	CAACG
LOC_Os09g15520	TF_motif_seq_0259	CGACGOSAMY3	629	+	CGTCG
LOC_Os09g15520	TF_motif_seq_0259	CGACGOSAMY3	629	-	CGTCG
LOC_Os09g15520	TF_motif_seq_0259	CGACGOSAMY3	839	+	CGACT
LOC_Os09g15520	TF_motif_seq_0259	CGACGOSAMY3	872	-	CATCG
LOC_Os09g15520	TF_motif_seq_0259	CGACGOSAMY3	1055	+	CAACG
LOC_Os09g15520	TF_motif_seq_0259	CGACGOSAMY3	1139	-	GGTCG
LOC_Os09g15520	TF_motif_seq_0259	CGACGOSAMY3	1234	+	CGAAG
LOC_Os09g15520	TF_motif_seq_0259	CGACGOSAMY3	1433	-	CGTCA
LOC_Os09g15520	TF_motif_seq_0259	CGACGOSAMY3	1502	-	CGTTG
LOC_Os09g15520	TF_motif_seq_0259	CGACGOSAMY3	1548	-	CGTGG
LOC_Os09g15520	TF_motif_seq_0259	CGACGOSAMY3	1660	-	CGTGG
LOC_Os09g15520	TF_motif_seq_0259	CGACGOSAMY3	1683	-	TGTCG
LOC_Os09g15520	TF_motif_seq_0259	CGACGOSAMY3	1686	+	CGGCG
LOC_Os09g15520	TF_motif_seq_0259	CGACGOSAMY3	1686	-	CGGCG
LOC_Os09g15520	TF_motif_seq_0259	CGACGOSAMY3	1689	-	CGTCC
LOC_Os09g15520	TF_motif_seq_0259	CGACGOSAMY3	1692	+	CCACG
LOC_Os09g15520	TF_motif_seq_0259	CGACGOSAMY3	1725	+	CGACC
LOC_Os09g15520	TF_motif_seq_0259	CGACGOSAMY3	1756	-	CGTCC
LOC_Os09g15520	TF_motif_seq_0259	CGACGOSAMY3	1767	-	CGTCA
LOC_Os09g15520	TF_motif_seq_0259	CGACGOSAMY3	1813	+	CTACG
LOC_Os09g15520	TF_motif_seq_0259	CGACGOSAMY3	1833	-	CATCG
LOC_Os09g15520	TF_motif_seq_0259	CGACGOSAMY3	1859	-	CCTCG
LOC_Os09g15520	TF_motif_seq_0259	CGACGOSAMY3	1864	+	CCACG
LOC_Os09g15520	TF_motif_seq_0259	CGACGOSAMY3	1911	+	CGCCG
LOC_Os09g15520	TF_motif_seq_0259	CGACGOSAMY3	1911	-	CGCCG
LOC_Os09g15520	TF_motif_seq_0259	CGACGOSAMY3	1952	-	CATCG
LOC_Os09g15520	TF_motif_seq_0259	CGACGOSAMY3	1983	-	GGTCG
LOC_Os09g15520	TF_motif_seq_0259	CGACGOSAMY3	2018	+	CGCCG
LOC_Os09g15520	TF_motif_seq_0259	CGACGOSAMY3	2018	-	CGCCG
LOC_Os09g15520	TF_motif_seq_0259	CGACGOSAMY3	2021	+	CGTCG
LOC_Os09g15520	TF_motif_seq_0259	CGACGOSAMY3	2021	-	CGTCG
LOC_Os09g15520	TF_motif_seq_0259	CGACGOSAMY3	2051	+	CGGCG
LOC_Os09g15520	TF_motif_seq_0259	CGACGOSAMY3	2051	-	CGGCG
LOC_Os09g15520	TF_motif_seq_0259	CGACGOSAMY3	2054	+	CGACG
LOC_Os09g15520	TF_motif_seq_0259	CGACGOSAMY3	2054	-	CGACG
LOC_Os09g15520	TF_motif_seq_0259	CGACGOSAMY3	2057	+	CGACG
LOC_Os09g15520	TF_motif_seq_0259	CGACGOSAMY3	2057	-	CGACG
LOC_Os09g15520	TF_motif_seq_0259	CGACGOSAMY3	2066	+	CGGCG
LOC_Os09g15520	TF_motif_seq_0259	CGACGOSAMY3	2066	-	CGGCG
LOC_Os09g15520	TF_motif_seq_0259	CGACGOSAMY3	2069	+	CGACG
LOC_Os09g15520	TF_motif_seq_0259	CGACGOSAMY3	2069	-	CGACG
LOC_Os09g15520	TF_motif_seq_0259	CGACGOSAMY3	2072	+	CGACG
LOC_Os09g15520	TF_motif_seq_0259	CGACGOSAMY3	2072	-	CGACG
LOC_Os09g15520	TF_motif_seq_0259	CGACGOSAMY3	2075	+	CGGCG
LOC_Os09g15520	TF_motif_seq_0259	CGACGOSAMY3	2075	-	CGGCG
LOC_Os09g15520	TF_motif_seq_0259	CGACGOSAMY3	2114	-	CGTTG
LOC_Os09g15520	TF_motif_seq_0259	CGACGOSAMY3	2119	+	CGAAG
LOC_Os09g15520	TF_motif_seq_0259	CGACGOSAMY3	2126	+	CGCCG
LOC_Os09g15520	TF_motif_seq_0259	CGACGOSAMY3	2126	-	CGCCG
LOC_Os09g15520	TF_motif_seq_0259	CGACGOSAMY3	2131	+	CGGCG
LOC_Os09g15520	TF_motif_seq_0259	CGACGOSAMY3	2131	-	CGGCG
LOC_Os09g15520	TF_motif_seq_0259	CGACGOSAMY3	2134	+	CGGCG
LOC_Os09g15520	TF_motif_seq_0259	CGACGOSAMY3	2134	-	CGGCG
LOC_Os09g15520	TF_motif_seq_0259	CGACGOSAMY3	2137	+	CGGCG
LOC_Os09g15520	TF_motif_seq_0259	CGACGOSAMY3	2137	-	CGGCG
LOC_Os09g15520	TF_motif_seq_0259	CGACGOSAMY3	2140	+	CGGCG
LOC_Os09g15520	TF_motif_seq_0259	CGACGOSAMY3	2140	-	CGGCG
LOC_Os09g15520	TF_motif_seq_0259	CGACGOSAMY3	2143	+	CGGCG
LOC_Os09g15520	TF_motif_seq_0259	CGACGOSAMY3	2143	-	CGGCG
LOC_Os09g15520	TF_motif_seq_0259	CGACGOSAMY3	2149	-	GGTCG
LOC_Os09g15520	TF_motif_seq_0259	CGACGOSAMY3	2152	+	CGATG
LOC_Os09g15520	TF_motif_seq_0259	CGACGOSAMY3	2173	+	TGACG
LOC_Os09g15520	TF_motif_seq_0259	CGACGOSAMY3	2176	+	CGGCG
LOC_Os09g15520	TF_motif_seq_0259	CGACGOSAMY3	2176	-	CGGCG
LOC_Os09g15520	TF_motif_seq_0259	CGACGOSAMY3	2179	+	CGACG
LOC_Os09g15520	TF_motif_seq_0259	CGACGOSAMY3	2179	-	CGACG
LOC_Os09g15520	TF_motif_seq_0259	CGACGOSAMY3	2204	-	CGTGG
LOC_Os09g15520	TF_motif_seq_0259	CGACGOSAMY3	2209	+	CGACG
LOC_Os09g15520	TF_motif_seq_0259	CGACGOSAMY3	2209	-	CGACG
LOC_Os09g15520	TF_motif_seq_0259	CGACGOSAMY3	2212	+	CGCCG
LOC_Os09g15520	TF_motif_seq_0259	CGACGOSAMY3	2212	-	CGCCG
LOC_Os09g15520	TF_motif_seq_0259	CGACGOSAMY3	2255	-	CTTCG
LOC_Os09g15520	TF_motif_seq_0259	CGACGOSAMY3	2260	+	CGGCG
LOC_Os09g15520	TF_motif_seq_0259	CGACGOSAMY3	2260	-	CGGCG
LOC_Os09g15520	TF_motif_seq_0259	CGACGOSAMY3	2263	+	CGTCG
LOC_Os09g15520	TF_motif_seq_0259	CGACGOSAMY3	2263	-	CGTCG
LOC_Os09g15520	TF_motif_seq_0259	CGACGOSAMY3	2287	-	CGTCC
LOC_Os09g15520	TF_motif_seq_0259	CGACGOSAMY3	2294	+	CGGCG
LOC_Os09g15520	TF_motif_seq_0259	CGACGOSAMY3	2294	-	CGGCG
LOC_Os09g15520	TF_motif_seq_0259	CGACGOSAMY3	2303	+	CGGCG
LOC_Os09g15520	TF_motif_seq_0259	CGACGOSAMY3	2303	-	CGGCG
LOC_Os09g15520	TF_motif_seq_0259	CGACGOSAMY3	2306	+	CGCCG
LOC_Os09g15520	TF_motif_seq_0259	CGACGOSAMY3	2306	-	CGCCG
LOC_Os09g15520	TF_motif_seq_0259	CGACGOSAMY3	2311	+	CGGCG
LOC_Os09g15520	TF_motif_seq_0259	CGACGOSAMY3	2311	-	CGGCG
LOC_Os09g15520	TF_motif_seq_0259	CGACGOSAMY3	2329	-	CGTGG
LOC_Os09g15520	TF_motif_seq_0259	CGACGOSAMY3	2350	-	AGTCG
LOC_Os09g15520	TF_motif_seq_0259	CGACGOSAMY3	2353	+	CGCCG
LOC_Os09g15520	TF_motif_seq_0259	CGACGOSAMY3	2353	-	CGCCG
LOC_Os09g15520	TF_motif_seq_0259	CGACGOSAMY3	2356	-	CGTCC
LOC_Os09g15520	TF_motif_seq_0259	CGACGOSAMY3	2360	+	CGGCG
LOC_Os09g15520	TF_motif_seq_0259	CGACGOSAMY3	2360	-	CGGCG
LOC_Os09g15520	TF_motif_seq_0259	CGACGOSAMY3	2375	+	CGCCG
LOC_Os09g15520	TF_motif_seq_0259	CGACGOSAMY3	2375	-	CGCCG
LOC_Os09g15520	TF_motif_seq_0259	CGACGOSAMY3	2378	+	CGGCG
LOC_Os09g15520	TF_motif_seq_0259	CGACGOSAMY3	2378	-	CGGCG
LOC_Os09g15520	TF_motif_seq_0259	CGACGOSAMY3	2381	+	CGCCG
LOC_Os09g15520	TF_motif_seq_0259	CGACGOSAMY3	2381	-	CGCCG
LOC_Os09g15520	TF_motif_seq_0259	CGACGOSAMY3	2414	+	CGACG
LOC_Os09g15520	TF_motif_seq_0259	CGACGOSAMY3	2414	-	CGACG
LOC_Os09g15520	TF_motif_seq_0259	CGACGOSAMY3	2429	+	CGACG
LOC_Os09g15520	TF_motif_seq_0259	CGACGOSAMY3	2429	-	CGACG
LOC_Os09g15520	TF_motif_seq_0259	CGACGOSAMY3	2432	-	CGTTG
LOC_Os09g15520	TF_motif_seq_0259	CGACGOSAMY3	2456	-	CCTCG
LOC_Os09g15520	TF_motif_seq_0259	CGACGOSAMY3	2459	+	CGACC
LOC_Os01g19770	TF_motif_seq_0259	CGACGOSAMY3	207	-	CGTCC
LOC_Os01g19770	TF_motif_seq_0259	CGACGOSAMY3	237	-	CGTCC
LOC_Os01g19770	TF_motif_seq_0259	CGACGOSAMY3	301	+	TGACG
LOC_Os01g19770	TF_motif_seq_0259	CGACGOSAMY3	304	-	CGTGG
LOC_Os01g19770	TF_motif_seq_0259	CGACGOSAMY3	312	+	CTACG
LOC_Os01g19770	TF_motif_seq_0259	CGACGOSAMY3	315	-	CGTGG
LOC_Os01g19770	TF_motif_seq_0259	CGACGOSAMY3	338	-	CGTCC
LOC_Os01g19770	TF_motif_seq_0259	CGACGOSAMY3	342	+	CCACG
LOC_Os01g19770	TF_motif_seq_0259	CGACGOSAMY3	345	-	CGTGG
LOC_Os01g19770	TF_motif_seq_0259	CGACGOSAMY3	353	+	TGACG
LOC_Os01g19770	TF_motif_seq_0259	CGACGOSAMY3	356	-	CGTGG
LOC_Os01g19770	TF_motif_seq_0259	CGACGOSAMY3	367	-	CGTGG
LOC_Os01g19770	TF_motif_seq_0259	CGACGOSAMY3	402	-	CGTGG
LOC_Os01g19770	TF_motif_seq_0259	CGACGOSAMY3	414	-	TGTCG
LOC_Os01g19770	TF_motif_seq_0259	CGACGOSAMY3	449	+	CCACG
LOC_Os01g19770	TF_motif_seq_0259	CGACGOSAMY3	452	-	CGTGG
LOC_Os01g19770	TF_motif_seq_0259	CGACGOSAMY3	580	+	CGACT
LOC_Os01g19770	TF_motif_seq_0259	CGACGOSAMY3	688	+	CGGCG
LOC_Os01g19770	TF_motif_seq_0259	CGACGOSAMY3	688	-	CGGCG
LOC_Os01g19770	TF_motif_seq_0259	CGACGOSAMY3	691	-	CGTGG
LOC_Os01g19770	TF_motif_seq_0259	CGACGOSAMY3	708	+	CGACG
LOC_Os01g19770	TF_motif_seq_0259	CGACGOSAMY3	708	-	CGACG
LOC_Os01g19770	TF_motif_seq_0259	CGACGOSAMY3	711	+	CGGCG
LOC_Os01g19770	TF_motif_seq_0259	CGACGOSAMY3	711	-	CGGCG
LOC_Os01g19770	TF_motif_seq_0259	CGACGOSAMY3	747	+	CGGCG
LOC_Os01g19770	TF_motif_seq_0259	CGACGOSAMY3	747	-	CGGCG
LOC_Os01g19770	TF_motif_seq_0259	CGACGOSAMY3	768	+	CGGCG
LOC_Os01g19770	TF_motif_seq_0259	CGACGOSAMY3	768	-	CGGCG
LOC_Os01g19770	TF_motif_seq_0259	CGACGOSAMY3	808	-	AGTCG
LOC_Os01g19770	TF_motif_seq_0259	CGACGOSAMY3	815	+	CGGCG
LOC_Os01g19770	TF_motif_seq_0259	CGACGOSAMY3	815	-	CGGCG
LOC_Os01g19770	TF_motif_seq_0259	CGACGOSAMY3	854	+	CGCCG
LOC_Os01g19770	TF_motif_seq_0259	CGACGOSAMY3	854	-	CGCCG
LOC_Os01g19770	TF_motif_seq_0259	CGACGOSAMY3	868	+	CGCCG
LOC_Os01g19770	TF_motif_seq_0259	CGACGOSAMY3	868	-	CGCCG
LOC_Os01g19770	TF_motif_seq_0259	CGACGOSAMY3	880	+	CGACG
LOC_Os01g19770	TF_motif_seq_0259	CGACGOSAMY3	880	-	CGACG
LOC_Os01g19770	TF_motif_seq_0259	CGACGOSAMY3	898	-	CCTCG
LOC_Os01g19770	TF_motif_seq_0259	CGACGOSAMY3	903	+	CGGCG
LOC_Os01g19770	TF_motif_seq_0259	CGACGOSAMY3	903	-	CGGCG
LOC_Os01g19770	TF_motif_seq_0259	CGACGOSAMY3	912	+	CGTCG
LOC_Os01g19770	TF_motif_seq_0259	CGACGOSAMY3	912	-	CGTCG
LOC_Os01g19770	TF_motif_seq_0259	CGACGOSAMY3	927	+	CGCCG
LOC_Os01g19770	TF_motif_seq_0259	CGACGOSAMY3	927	-	CGCCG
LOC_Os01g19770	TF_motif_seq_0259	CGACGOSAMY3	930	+	CGGCG
LOC_Os01g19770	TF_motif_seq_0259	CGACGOSAMY3	930	-	CGGCG
LOC_Os01g19770	TF_motif_seq_0259	CGACGOSAMY3	935	+	CGACG
LOC_Os01g19770	TF_motif_seq_0259	CGACGOSAMY3	935	-	CGACG
LOC_Os01g19770	TF_motif_seq_0259	CGACGOSAMY3	942	+	CGCCG
LOC_Os01g19770	TF_motif_seq_0259	CGACGOSAMY3	942	-	CGCCG
LOC_Os01g19770	TF_motif_seq_0259	CGACGOSAMY3	967	-	CGTTG
LOC_Os01g19770	TF_motif_seq_0259	CGACGOSAMY3	979	+	TGACG
LOC_Os01g19770	TF_motif_seq_0259	CGACGOSAMY3	1002	+	CGGCG
LOC_Os01g19770	TF_motif_seq_0259	CGACGOSAMY3	1002	-	CGGCG
LOC_Os01g19770	TF_motif_seq_0259	CGACGOSAMY3	1014	+	CGACC
LOC_Os01g19770	TF_motif_seq_0259	CGACGOSAMY3	1032	+	GGACG
LOC_Os01g19770	TF_motif_seq_0259	CGACGOSAMY3	1035	+	CGGCG
LOC_Os01g19770	TF_motif_seq_0259	CGACGOSAMY3	1035	-	CGGCG
LOC_Os01g19770	TF_motif_seq_0259	CGACGOSAMY3	1044	+	CGCCG
LOC_Os01g19770	TF_motif_seq_0259	CGACGOSAMY3	1044	-	CGCCG
LOC_Os01g19770	TF_motif_seq_0259	CGACGOSAMY3	1077	-	CCTCG
LOC_Os01g19770	TF_motif_seq_0259	CGACGOSAMY3	1082	+	CGGCG
LOC_Os01g19770	TF_motif_seq_0259	CGACGOSAMY3	1082	-	CGGCG
LOC_Os01g19770	TF_motif_seq_0259	CGACGOSAMY3	1086	-	GGTCG
LOC_Os01g19770	TF_motif_seq_0259	CGACGOSAMY3	1089	+	CGATG
LOC_Os01g19770	TF_motif_seq_0259	CGACGOSAMY3	1108	-	CGTGG
LOC_Os01g19770	TF_motif_seq_0259	CGACGOSAMY3	1117	+	CGACG
LOC_Os01g19770	TF_motif_seq_0259	CGACGOSAMY3	1117	-	CGACG
LOC_Os01g19770	TF_motif_seq_0259	CGACGOSAMY3	1159	+	CGACC
LOC_Os01g19770	TF_motif_seq_0259	CGACGOSAMY3	1162	-	CCTCG
LOC_Os01g19770	TF_motif_seq_0259	CGACGOSAMY3	1174	+	CGCCG
LOC_Os01g19770	TF_motif_seq_0259	CGACGOSAMY3	1174	-	CGCCG
LOC_Os01g19770	TF_motif_seq_0259	CGACGOSAMY3	1177	+	CGCCG
LOC_Os01g19770	TF_motif_seq_0259	CGACGOSAMY3	1177	-	CGCCG
LOC_Os01g19770	TF_motif_seq_0259	CGACGOSAMY3	1180	+	CGACT
LOC_Os01g19770	TF_motif_seq_0259	CGACGOSAMY3	1195	+	CGCCG
LOC_Os01g19770	TF_motif_seq_0259	CGACGOSAMY3	1195	-	CGCCG
LOC_Os01g19770	TF_motif_seq_0259	CGACGOSAMY3	1198	+	CGCCG
LOC_Os01g19770	TF_motif_seq_0259	CGACGOSAMY3	1198	-	CGCCG
LOC_Os01g19770	TF_motif_seq_0259	CGACGOSAMY3	1203	-	CATCG
LOC_Os01g19770	TF_motif_seq_0259	CGACGOSAMY3	1213	+	CGCCG
LOC_Os01g19770	TF_motif_seq_0259	CGACGOSAMY3	1213	-	CGCCG
LOC_Os01g19770	TF_motif_seq_0259	CGACGOSAMY3	1216	+	CGCCG
LOC_Os01g19770	TF_motif_seq_0259	CGACGOSAMY3	1216	-	CGCCG
LOC_Os01g19770	TF_motif_seq_0259	CGACGOSAMY3	1219	+	CGACT
LOC_Os01g19770	TF_motif_seq_0259	CGACGOSAMY3	1228	-	CTTCG
LOC_Os01g19770	TF_motif_seq_0259	CGACGOSAMY3	1235	+	TGACG
LOC_Os01g19770	TF_motif_seq_0259	CGACGOSAMY3	1238	+	CGTCG
LOC_Os01g19770	TF_motif_seq_0259	CGACGOSAMY3	1238	-	CGTCG
LOC_Os01g19770	TF_motif_seq_0259	CGACGOSAMY3	1241	-	CGTCT
LOC_Os01g19770	TF_motif_seq_0259	CGACGOSAMY3	1265	+	CGCCG
LOC_Os01g19770	TF_motif_seq_0259	CGACGOSAMY3	1265	-	CGCCG
LOC_Os01g19770	TF_motif_seq_0259	CGACGOSAMY3	1271	-	CTTCG
LOC_Os01g19770	TF_motif_seq_0259	CGACGOSAMY3	1278	+	CGCCG
LOC_Os01g19770	TF_motif_seq_0259	CGACGOSAMY3	1278	-	CGCCG
LOC_Os01g19770	TF_motif_seq_0259	CGACGOSAMY3	1281	-	CGTCA
LOC_Os01g19770	TF_motif_seq_0259	CGACGOSAMY3	1287	+	CGATG
LOC_Os01g19770	TF_motif_seq_0259	CGACGOSAMY3	1298	+	CGATG
LOC_Os01g19770	TF_motif_seq_0259	CGACGOSAMY3	1318	+	CGCCG
LOC_Os01g19770	TF_motif_seq_0259	CGACGOSAMY3	1318	-	CGCCG
LOC_Os01g19770	TF_motif_seq_0259	CGACGOSAMY3	1321	+	CGCCG
LOC_Os01g19770	TF_motif_seq_0259	CGACGOSAMY3	1321	-	CGCCG
LOC_Os01g19770	TF_motif_seq_0259	CGACGOSAMY3	1349	-	CCTCG
LOC_Os01g19770	TF_motif_seq_0259	CGACGOSAMY3	1381	+	CGGCG
LOC_Os01g19770	TF_motif_seq_0259	CGACGOSAMY3	1381	-	CGGCG
LOC_Os01g19770	TF_motif_seq_0259	CGACGOSAMY3	1384	+	CGGCG
LOC_Os01g19770	TF_motif_seq_0259	CGACGOSAMY3	1384	-	CGGCG
LOC_Os01g19770	TF_motif_seq_0259	CGACGOSAMY3	1387	+	CGGCG
LOC_Os01g19770	TF_motif_seq_0259	CGACGOSAMY3	1387	-	CGGCG
LOC_Os01g19770	TF_motif_seq_0259	CGACGOSAMY3	1406	+	CGACG
LOC_Os01g19770	TF_motif_seq_0259	CGACGOSAMY3	1406	-	CGACG
LOC_Os01g19770	TF_motif_seq_0259	CGACGOSAMY3	1423	-	CCTCG
LOC_Os01g19770	TF_motif_seq_0259	CGACGOSAMY3	1426	+	CGGCG
LOC_Os01g19770	TF_motif_seq_0259	CGACGOSAMY3	1426	-	CGGCG
LOC_Os01g19770	TF_motif_seq_0259	CGACGOSAMY3	1435	+	CGGCG
LOC_Os01g19770	TF_motif_seq_0259	CGACGOSAMY3	1435	-	CGGCG
LOC_Os01g19770	TF_motif_seq_0259	CGACGOSAMY3	1438	+	CGGCG
LOC_Os01g19770	TF_motif_seq_0259	CGACGOSAMY3	1438	-	CGGCG
LOC_Os01g19770	TF_motif_seq_0259	CGACGOSAMY3	1450	-	CGTCC
LOC_Os01g19770	TF_motif_seq_0259	CGACGOSAMY3	1468	-	CGTTG
LOC_Os01g19770	TF_motif_seq_0259	CGACGOSAMY3	1476	+	CGACG
LOC_Os01g19770	TF_motif_seq_0259	CGACGOSAMY3	1476	-	CGACG
LOC_Os01g19770	TF_motif_seq_0259	CGACGOSAMY3	1479	+	CGATG
LOC_Os01g19770	TF_motif_seq_0259	CGACGOSAMY3	1581	+	CCACG
LOC_Os01g19770	TF_motif_seq_0259	CGACGOSAMY3	1584	-	CGTTG
LOC_Os01g19770	TF_motif_seq_0259	CGACGOSAMY3	1636	+	CCACG
LOC_Os01g19770	TF_motif_seq_0259	CGACGOSAMY3	1681	+	CCACG
LOC_Os01g19770	TF_motif_seq_0259	CGACGOSAMY3	1684	-	CGTCA
LOC_Os01g19770	TF_motif_seq_0259	CGACGOSAMY3	1699	+	GGACG
LOC_Os01g19770	TF_motif_seq_0259	CGACGOSAMY3	1722	+	CCACG
LOC_Os01g19770	TF_motif_seq_0259	CGACGOSAMY3	1733	+	CCACG
LOC_Os01g19770	TF_motif_seq_0259	CGACGOSAMY3	1736	-	CGTCA
LOC_Os01g19770	TF_motif_seq_0259	CGACGOSAMY3	1749	+	CGCCG
LOC_Os01g19770	TF_motif_seq_0259	CGACGOSAMY3	1749	-	CGCCG
LOC_Os01g19770	TF_motif_seq_0259	CGACGOSAMY3	1752	+	CGAGG
LOC_Os01g19770	TF_motif_seq_0259	CGACGOSAMY3	1759	+	CCACG
LOC_Os01g19770	TF_motif_seq_0259	CGACGOSAMY3	1788	+	GGACG
LOC_Os01g19770	TF_motif_seq_0259	CGACGOSAMY3	1956	+	CCACG
LOC_Os01g19770	TF_motif_seq_0259	CGACGOSAMY3	1966	+	CCACG
LOC_Os01g19770	TF_motif_seq_0259	CGACGOSAMY3	1993	+	CCACG
LOC_Os01g19770	TF_motif_seq_0259	CGACGOSAMY3	2010	-	CTTCG
LOC_Os01g19770	TF_motif_seq_0259	CGACGOSAMY3	2020	+	CCACG
LOC_Os01g19770	TF_motif_seq_0259	CGACGOSAMY3	2029	-	CGTCT
LOC_Os01g19770	TF_motif_seq_0259	CGACGOSAMY3	2047	+	CGCCG
LOC_Os01g19770	TF_motif_seq_0259	CGACGOSAMY3	2047	-	CGCCG
LOC_Os01g19770	TF_motif_seq_0259	CGACGOSAMY3	2050	-	CGTGG
LOC_Os01g19770	TF_motif_seq_0259	CGACGOSAMY3	2095	+	CGACG
LOC_Os01g19770	TF_motif_seq_0259	CGACGOSAMY3	2095	-	CGACG
LOC_Os01g19770	TF_motif_seq_0259	CGACGOSAMY3	2107	+	CGTCG
LOC_Os01g19770	TF_motif_seq_0259	CGACGOSAMY3	2107	-	CGTCG
LOC_Os01g19770	TF_motif_seq_0259	CGACGOSAMY3	2110	+	CGCCG
LOC_Os01g19770	TF_motif_seq_0259	CGACGOSAMY3	2110	-	CGCCG
LOC_Os01g19770	TF_motif_seq_0259	CGACGOSAMY3	2129	-	CGTGG
LOC_Os01g19770	TF_motif_seq_0259	CGACGOSAMY3	2179	-	CGTCT
LOC_Os01g19770	TF_motif_seq_0259	CGACGOSAMY3	2190	-	CATCG
LOC_Os01g19770	TF_motif_seq_0259	CGACGOSAMY3	2197	+	CGCCG
LOC_Os01g19770	TF_motif_seq_0259	CGACGOSAMY3	2197	-	CGCCG
LOC_Os01g19770	TF_motif_seq_0259	CGACGOSAMY3	2200	+	CGCCG
LOC_Os01g19770	TF_motif_seq_0259	CGACGOSAMY3	2200	-	CGCCG
LOC_Os01g19770	TF_motif_seq_0259	CGACGOSAMY3	2223	-	CTTCG
LOC_Os01g19770	TF_motif_seq_0259	CGACGOSAMY3	2226	+	CGACG
LOC_Os01g19770	TF_motif_seq_0259	CGACGOSAMY3	2226	-	CGACG
LOC_Os01g19770	TF_motif_seq_0259	CGACGOSAMY3	2237	-	CGTAG
LOC_Os01g19770	TF_motif_seq_0259	CGACGOSAMY3	2245	+	CGAGG
LOC_Os01g19770	TF_motif_seq_0259	CGACGOSAMY3	2299	+	GGACG
LOC_Os01g19770	TF_motif_seq_0259	CGACGOSAMY3	2342	+	CGTCG
LOC_Os01g19770	TF_motif_seq_0259	CGACGOSAMY3	2342	-	CGTCG
LOC_Os01g19770	TF_motif_seq_0259	CGACGOSAMY3	2345	+	CGACC
LOC_Os01g19770	TF_motif_seq_0259	CGACGOSAMY3	2348	-	CCTCG
LOC_Os01g19770	TF_motif_seq_0259	CGACGOSAMY3	2363	-	CGTCA
LOC_Os01g19770	TF_motif_seq_0259	CGACGOSAMY3	2372	+	CGTCG
LOC_Os01g19770	TF_motif_seq_0259	CGACGOSAMY3	2372	-	CGTCG
LOC_Os01g19770	TF_motif_seq_0259	CGACGOSAMY3	2375	+	CGCCG
LOC_Os01g19770	TF_motif_seq_0259	CGACGOSAMY3	2375	-	CGCCG
LOC_Os01g19770	TF_motif_seq_0259	CGACGOSAMY3	2378	+	CGACA
LOC_Os01g19770	TF_motif_seq_0259	CGACGOSAMY3	2393	+	CGCCG
LOC_Os01g19770	TF_motif_seq_0259	CGACGOSAMY3	2393	-	CGCCG
LOC_Os01g19770	TF_motif_seq_0259	CGACGOSAMY3	2396	+	CGCCG
LOC_Os01g19770	TF_motif_seq_0259	CGACGOSAMY3	2396	-	CGCCG
LOC_Os01g19770	TF_motif_seq_0259	CGACGOSAMY3	2399	+	CGGCG
LOC_Os01g19770	TF_motif_seq_0259	CGACGOSAMY3	2399	-	CGGCG
LOC_Os01g19770	TF_motif_seq_0259	CGACGOSAMY3	2402	+	CGTCG
LOC_Os01g19770	TF_motif_seq_0259	CGACGOSAMY3	2402	-	CGTCG
LOC_Os01g19770	TF_motif_seq_0259	CGACGOSAMY3	2420	-	CGTCT
LOC_Os01g19770	TF_motif_seq_0259	CGACGOSAMY3	2447	+	CGTCG
LOC_Os01g19770	TF_motif_seq_0259	CGACGOSAMY3	2447	-	CGTCG
LOC_Os01g19770	TF_motif_seq_0259	CGACGOSAMY3	2450	+	CGAAG
LOC_Os01g19770	TF_motif_seq_0259	CGACGOSAMY3	2482	-	CGTCC
LOC_Os01g19770	TF_motif_seq_0259	CGACGOSAMY3	2512	-	CGTCC
LOC_Os01g19770	TF_motif_seq_0259	CGACGOSAMY3	2647	+	CGAAG
LOC_Os01g19770	TF_motif_seq_0259	CGACGOSAMY3	2695	+	GGACG
LOC_Os06g21910	TF_motif_seq_0259	CGACGOSAMY3	8	+	CGCCG
LOC_Os06g21910	TF_motif_seq_0259	CGACGOSAMY3	8	-	CGCCG
LOC_Os06g21910	TF_motif_seq_0259	CGACGOSAMY3	48	+	CCACG
LOC_Os06g21910	TF_motif_seq_0259	CGACGOSAMY3	58	+	CGCCG
LOC_Os06g21910	TF_motif_seq_0259	CGACGOSAMY3	58	-	CGCCG
LOC_Os06g21910	TF_motif_seq_0259	CGACGOSAMY3	94	-	AGTCG
LOC_Os06g21910	TF_motif_seq_0259	CGACGOSAMY3	97	+	CGAAG
LOC_Os06g21910	TF_motif_seq_0259	CGACGOSAMY3	128	-	TGTCG
LOC_Os06g21910	TF_motif_seq_0259	CGACGOSAMY3	131	+	CGACG
LOC_Os06g21910	TF_motif_seq_0259	CGACGOSAMY3	131	-	CGACG
LOC_Os06g21910	TF_motif_seq_0259	CGACGOSAMY3	134	+	CGAGG
LOC_Os06g21910	TF_motif_seq_0259	CGACGOSAMY3	171	-	CCTCG
LOC_Os06g21910	TF_motif_seq_0259	CGACGOSAMY3	180	+	CGCCG
LOC_Os06g21910	TF_motif_seq_0259	CGACGOSAMY3	180	-	CGCCG
LOC_Os06g21910	TF_motif_seq_0259	CGACGOSAMY3	183	+	CGTCG
LOC_Os06g21910	TF_motif_seq_0259	CGACGOSAMY3	183	-	CGTCG
LOC_Os06g21910	TF_motif_seq_0259	CGACGOSAMY3	194	+	CGTCG
LOC_Os06g21910	TF_motif_seq_0259	CGACGOSAMY3	194	-	CGTCG
LOC_Os06g21910	TF_motif_seq_0259	CGACGOSAMY3	205	+	CGACG
LOC_Os06g21910	TF_motif_seq_0259	CGACGOSAMY3	205	-	CGACG
LOC_Os06g21910	TF_motif_seq_0259	CGACGOSAMY3	208	+	CGGCG
LOC_Os06g21910	TF_motif_seq_0259	CGACGOSAMY3	208	-	CGGCG
LOC_Os06g21910	TF_motif_seq_0259	CGACGOSAMY3	211	+	CGAGG
LOC_Os06g21910	TF_motif_seq_0259	CGACGOSAMY3	215	+	GGACG
LOC_Os06g21910	TF_motif_seq_0259	CGACGOSAMY3	218	+	CGGCG
LOC_Os06g21910	TF_motif_seq_0259	CGACGOSAMY3	218	-	CGGCG
LOC_Os06g21910	TF_motif_seq_0259	CGACGOSAMY3	221	+	CGACA
LOC_Os06g21910	TF_motif_seq_0259	CGACGOSAMY3	236	+	CGAGG
LOC_Os06g21910	TF_motif_seq_0259	CGACGOSAMY3	243	+	TGACG
LOC_Os06g21910	TF_motif_seq_0259	CGACGOSAMY3	246	+	CGGCG
LOC_Os06g21910	TF_motif_seq_0259	CGACGOSAMY3	246	-	CGGCG
LOC_Os06g21910	TF_motif_seq_0259	CGACGOSAMY3	252	+	CCACG
LOC_Os06g21910	TF_motif_seq_0259	CGACGOSAMY3	255	+	CGACG
LOC_Os06g21910	TF_motif_seq_0259	CGACGOSAMY3	255	-	CGACG
LOC_Os06g21910	TF_motif_seq_0259	CGACGOSAMY3	258	+	CGAGG
LOC_Os06g21910	TF_motif_seq_0259	CGACGOSAMY3	271	+	CGAGG
LOC_Os06g21910	TF_motif_seq_0259	CGACGOSAMY3	519	-	AGTCG
LOC_Os06g21910	TF_motif_seq_0259	CGACGOSAMY3	560	-	CGTGG
LOC_Os06g21910	TF_motif_seq_0259	CGACGOSAMY3	690	-	CGTGG
LOC_Os06g21910	TF_motif_seq_0259	CGACGOSAMY3	824	+	CGATG
LOC_Os06g21910	TF_motif_seq_0259	CGACGOSAMY3	903	+	CTACG
LOC_Os06g21910	TF_motif_seq_0259	CGACGOSAMY3	937	+	CAACG
LOC_Os06g21910	TF_motif_seq_0259	CGACGOSAMY3	952	+	CGATG
LOC_Os06g21910	TF_motif_seq_0259	CGACGOSAMY3	966	+	CGACG
LOC_Os06g21910	TF_motif_seq_0259	CGACGOSAMY3	966	-	CGACG
LOC_Os06g21910	TF_motif_seq_0259	CGACGOSAMY3	1139	+	CGACA
LOC_Os06g21910	TF_motif_seq_0259	CGACGOSAMY3	1170	-	TGTCG
LOC_Os06g21910	TF_motif_seq_0259	CGACGOSAMY3	1185	-	TGTCG
LOC_Os06g21910	TF_motif_seq_0259	CGACGOSAMY3	1188	-	CGTGG
LOC_Os06g21910	TF_motif_seq_0259	CGACGOSAMY3	1224	-	TGTCG
LOC_Os06g21910	TF_motif_seq_0259	CGACGOSAMY3	1372	+	CGACG
LOC_Os06g21910	TF_motif_seq_0259	CGACGOSAMY3	1372	-	CGACG
LOC_Os06g21910	TF_motif_seq_0259	CGACGOSAMY3	1632	-	CGTGG
LOC_Os06g21910	TF_motif_seq_0259	CGACGOSAMY3	1681	+	CGATG
LOC_Os06g21910	TF_motif_seq_0259	CGACGOSAMY3	1715	+	TGACG
LOC_Os06g21910	TF_motif_seq_0259	CGACGOSAMY3	1718	-	CGTGG
LOC_Os06g21910	TF_motif_seq_0259	CGACGOSAMY3	1738	-	CGTCC
LOC_Os06g21910	TF_motif_seq_0259	CGACGOSAMY3	1757	+	CGACG
LOC_Os06g21910	TF_motif_seq_0259	CGACGOSAMY3	1757	-	CGACG
LOC_Os06g21910	TF_motif_seq_0259	CGACGOSAMY3	1764	+	CCACG
LOC_Os06g21910	TF_motif_seq_0259	CGACGOSAMY3	1767	+	CGATG
LOC_Os06g21910	TF_motif_seq_0259	CGACGOSAMY3	1791	-	CTTCG
LOC_Os06g21910	TF_motif_seq_0259	CGACGOSAMY3	1800	+	CGGCG
LOC_Os06g21910	TF_motif_seq_0259	CGACGOSAMY3	1800	-	CGGCG
LOC_Os06g21910	TF_motif_seq_0259	CGACGOSAMY3	1816	+	CGACA
LOC_Os06g21910	TF_motif_seq_0259	CGACGOSAMY3	1821	-	CGTCC
LOC_Os06g21910	TF_motif_seq_0259	CGACGOSAMY3	1848	-	CATCG
[truncated: 3,178 more rows]
