# Supplementary material for: Comparative Expression Analysis of Rice and Arabidopsis Peroxiredoxin Genes Suggests Conserved or Diversified Roles Between the Two Species and Leads to the Identification of Tandemly Duplicated Rice Peroxiredoxin Genes Differentially Expressed in Seeds
Source: Rice (N Y). 2017 Jun 24;10:30. doi: 10.1186/s12284-017-0170-5 (PMC5483221; doi:10.1186/s12284-017-0170-5)
Supplement: Supplementary file 7 — Summary of CREs described in Fig. 4. (ODS 13 kb) [file 12284_2017_170_MOESM7_ESM.ods]

## Sheet: Sheet1
Table S4. Summary of CREs described in Figure 4.
Type	Key feature	CRE Name	Detailed feature	CRE Sequence	Reference
Os1-CysPrxA/LOC_Os07g44430 group	seed specific expression and ABA responsiveness	ABREDISTBBNNAPA	dist B (distal portion of B-box) found in napA gene of Brassicanapus (B.n.); Shows similarity to ABRE; Found between -148 and -124; Required for seed specific expression and ABA responsiveness; See S000263, S000264; dist B ABRE mediated transactivation by ABI3 adn ABI3-dependent response to ABA; a tetramer of the composite RY/G complex mediated only ABA-independent transactivation by ABI3; B2 dom…	GCCACTTGTC	Ezcurra et al. 2000 Busk and Pages 1997 Busk and Pages 1998
Os1-CysPrxA/LOC_Os07g44430 group	ABA-inducible in embryos and vegetative tissues	ABREAZMRAB28	ABA-responsive element (ABRE A) found at -148 to -139 in maizerab28 (Busk & Pages, 1997); Maize rab28 is ABA-inducible in embryos and vegetative tissues;	GCCACGTGGG	Busk and Pages 1997 Busk and Pages 1998
Os1-CysPrxA/LOC_Os07g44430 group	ABA-inducible in embryos and vegetative tissues;	ABREBZMRAB28	ABA-responsive element (ABRE B) found at -105 to -96 in maize(Z.m.) rab28 (Busk & Pages, 1997); Maize rab28 is ABA-inducible in embryos and vegetative tissues;	TCCACGTCTC	Busk and Pages 1997 Busk and Pages 1998
Os1-CysPrxA/LOC_Os07g44430 group	seed germination	ABREOSRAB21	Abscisic acid-responsive element from the em gene of wheat.	ACGTSSSC	Niogret et al. 1996 Busk et al. 1999
Os1-CysPrxA/LOC_Os07g44430 group	seed germination	GADOWNAT	Sequence present in 24 genes in the GA-down regulated d1 cluster(106 genes) found in Arabidopsis seed germination; This motif is similar to ABRE	ACGTGTC	Busk and Pages 1998
Os1-CysPrxA/LOC_Os07g44430 group	alpha-amylase_aleurone layer	TATCCAYMOTIFOSRAMY3D	TATCCAY motif found in rice (O.s.) RAmy3D alpha-amylase genepromoter; Y=T/C; a GATA motif as its antisense sequence; TATCCAY motif and G motif (see S000130) are responsible for sugar repression (Toyofuku et al. 1998);	TATCCAY	Toyofuku et al. 1998
Os1-CysPrxA/LOC_Os07g44430 group		TATCCAOSAMY	TATCCA element found in alpha-amylase promoters of rice (O.s.)at positions ca.90 to 150bp upstream of the transcription start sites; Binding sites of OsMYBS1, OsMYBS2 and OsMYBS3 which mediate sugar and hormone regulation of alpha-amylase gene expression; See also S000021 (AMYBOX2); S000256 (TATCCAY motif);	TATCCA	Lu et al. 1998 Lu et al. 2002
Os1-CysPrxB/LOC_Os07g44440 group	root nodules	OSE1ROOTNODULE	One of the consensus sequence motifs of organ-specific elements(OSE) characteristic of the promoters activated in infected cells of root nodules; See also S000468; One of two putative nodulin consensus sequences; See also S000462(NODCON2GM);	AAAGAT	Stougaard et al. 1990 Vieweg et al. 2004 Fehlberg et al. 2005
Os1-CysPrxB/LOC_Os07g44440 group	GA,seed germination	GAREAT	GARE (GA-responsive element); Occurrence of GARE in GA-inducible,GA-responsible, and GA-nonresponsive genes found in Arabidopsis seed germination was 20, 18, and 12%, respectively; see S000181;	TAACAAR	Sutoh and Yamauchi 2003
Os1-CysPrxB/LOC_Os07g44440 group	GA	GARE1OSREP1	Gibberellin-responsive element (GARE) found in the promoterregion of a cystein proteinase (REP-1) gene in rice; See S000020;	TAACAGA	Ogawa et al. 2003
Os1-CysPrxB/LOC_Os07g44440 group	root apical meristem	LEAFYATAG	Isolation and characterization of a rice WUSCHEL-tyope homoebox gene that is specifically expressed in the central cells of a quiescent center in the root apical meristem. (expressed in root apical meristem)	CCAATGT	Kamiya N et al. 2003
Os1-CysPrxB/LOC_Os07g44440 group	root apical meristem	WUSATAg	Isolation and characterization of arice WUSCHEL-tyope homoebox gene that is specifically expressed in the central cells of a quiescent center in the root apical meristem.	TTAATGG	Kamiya N et al. 2003
Os1-CysPrxB/LOC_Os07g44440 group	seed	PBOX1	Binding stite common associated with storage proteins	TGRAAG	Forde et al. 1985
