# Supplementary material for: Comparative Expression Analysis of Rice and Arabidopsis Peroxiredoxin Genes Suggests Conserved or Diversified Roles Between the Two Species and Leads to the Identification of Tandemly Duplicated Rice Peroxiredoxin Genes Differentially Expressed in Seeds
Source: Rice (N Y). 2017 Jun 24;10:30. doi: 10.1186/s12284-017-0170-5 (PMC5483221; doi:10.1186/s12284-017-0170-5)
Supplement: Supplementary file 8 — Summary of 10 CREs uniquely identified in Os1-CysPrxB group compared with Os1-CysPrxA group. (ODS 14 kb) [file 12284_2017_170_MOESM8_ESM.ods]

## Sheet: Sheet1
Table S5. Summary of 10 CREs uniquely identified in Os1-CysPrxB group compared with Os1-CysPrxA group.
CRE Name	Key function	Reference
GARE1OSREP1	Gibberellin-responsive element (GARE)	Ogawa et al. 2003
GAREAT	Gibberellin-responsive element (GARE)	Sutoh and Yamauchi 2003
OSE1ROOTNODULE	organ-specific elements(OSE) motif;promoters activated in infected cells of root nodules	Stougaard et al. 1990 Vieweg et al. 2004 Fehlberg et al. 2005
WUSATAg	Target sequence of WUS	Kamiya N et al. 2003
PBOX1	Present upstream of the promoter from the B-hordein gene ofbarley and the alpha-gliadin, gamma-gliadin, and low molecular weight glutenin genes of wheat; See S000001 -300CORE; See S000002 -300MOTIF;	Forde et al. 1985
MYB1LEPR	Tomato Pti4(ERF) regulates defence-related gene expression viaGCC box and non-GCC box cis elements (Myb1(GTTAGTT), G box (CACGTG));	Chakravarthy S et al. 2003
MYB2CONSENSUSAT	MYB recognition site found in the promoters of thedehydration-responsive gene rd22 and many other genes in Arabidopsis	Abe H et al. 2003
D1GMAUX28	D1; DNase I protected sequence	O'Grady K et al. 2001
GCN4OSGLUB1	GCN4 motif	Wu C et al. 2000
TATAPVTRNALEU	TATA-like motif	Yukawa Y et al. 2000
