# Supplementary material for: Comparative Expression Analysis of Rice and Arabidopsis Peroxiredoxin Genes Suggests Conserved or Diversified Roles Between the Two Species and Leads to the Identification of Tandemly Duplicated Rice Peroxiredoxin Genes Differentially Expressed in Seeds
Source: Rice (N Y). 2017 Jun 24;10:30. doi: 10.1186/s12284-017-0170-5 (PMC5483221; doi:10.1186/s12284-017-0170-5)
Supplement: Supplementary file 9 — Detailed promoter regions of 10 CREs uniquely identified in Os1-CysPrxB group compared with Os1-CysPrxA group. (ODS 87 kb) [file 12284_2017_170_MOESM9_ESM.ods]

## Sheet: Sheet1
Table S6. Detailed promoter regions of 10 CREs uniquely identified in Os1-CysPrxB group compared with Os1-CysPrxA group.
Sequence ID	CRE ID	CRE name	Posistion	Strand	Binding sequence	Relating data
LOC_Os09g20220	TF_motif_seq_0452	PBOX1	1523	+	TGTAAAGT	Fig. 4
LOC_Os09g20220	TF_motif_seq_0452	PBOX1	1611	+	TGTAAAAT	Fig. 4
LOC_Os07g44440	TF_motif_seq_0452	PBOX1	408	-	tgtaaaat	Fig. 4
LOC_Os06g40870	TF_motif_seq_0452	PBOX1	1291	+	TGAAAAAT	Fig. 4
LOC_Os06g40870	TF_motif_seq_0452	PBOX1	699	-	TGCAAAAT	Fig. 4
LOC_Os05g45460	TF_motif_seq_0452	PBOX1	2535	-	TGCAAAAT	Fig. 4
LOC_Os05g45460	TF_motif_seq_0452	PBOX1	744	-	TGCAAAAG	Fig. 4
LOC_Os04g50030	TF_motif_seq_0452	PBOX1	10	-	tgtaaaat	Fig. 4
LOC_Os04g50030	TF_motif_seq_0452	PBOX1	1053	+	TGCAAAAT	Fig. 4
LOC_Os04g50030	TF_motif_seq_0452	PBOX1	452	+	TGTAAAGG	Fig. 4
LOC_Os03g13140	TF_motif_seq_0452	PBOX1	1117	+	TGTAAAGT	Fig. 4
LOC_Os03g13140	TF_motif_seq_0452	PBOX1	1601	-	tgtaaagt	Fig. 4
LOC_Os09g20220	TF_motif_seq_0378	GARE1OSREP1	1639	-	tgTGTTA	Fig. 4
LOC_Os09g20220	TF_motif_seq_0378	GARE1OSREP1	1687	+	TAACAaa	Fig. 4
LOC_Os09g20220	TF_motif_seq_0378	GARE1OSREP1	1818	+	TAACAgt	Fig. 4
LOC_Os07g44440	TF_motif_seq_0378	GARE1OSREP1	305	+	TAACAaa	Fig. 4
LOC_Os06g40870	TF_motif_seq_0378	GARE1OSREP1	1006	-	tcTGTTA	Fig. 4
LOC_Os06g40870	TF_motif_seq_0378	GARE1OSREP1	1557	-	taTGTTA	Fig. 4
LOC_Os05g45460	TF_motif_seq_0378	GARE1OSREP1	2352	-	ttTGTTA	Fig. 4
LOC_Os05g45460	TF_motif_seq_0378	GARE1OSREP1	2361	-	ttTGTTA	Fig. 4
LOC_Os05g45460	TF_motif_seq_0378	GARE1OSREP1	2514	+	TAACAta	Fig. 4
LOC_Os04g50030	TF_motif_seq_0378	GARE1OSREP1	198	-	tgTGTTA	Fig. 4
LOC_Os04g50030	TF_motif_seq_0378	GARE1OSREP1	508	-	ttTGTTA	Fig. 4
LOC_Os04g50030	TF_motif_seq_0378	GARE1OSREP1	925	+	TAACAaa	Fig. 4
LOC_Os04g50030	TF_motif_seq_0378	GARE1OSREP1	1010	-	ttTGTTA	Fig. 4
LOC_Os04g50030	TF_motif_seq_0378	GARE1OSREP1	1015	+	TAACAaa	Fig. 4
LOC_Os03g13140	TF_motif_seq_0378	GARE1OSREP1	124	+	TAACAgc	Fig. 4
LOC_Os03g13140	TF_motif_seq_0378	GARE1OSREP1	1948	-	ttTGTTA	Fig. 4
LOC_Os09g20220	TF_motif_seq_0377	GAREAT	23	-	gtTGTTA	Fig. 4
LOC_Os09g20220	TF_motif_seq_0377	GAREAT	1639	-	tgTGTTA	Fig. 4
LOC_Os09g20220	TF_motif_seq_0377	GAREAT	1687	+	TAACAaa	Fig. 4
LOC_Os07g44440	TF_motif_seq_0377	GAREAT	305	+	TAACAaa	Fig. 4
LOC_Os07g44440	TF_motif_seq_0377	GAREAT	531	-	atTGTTA	Fig. 4
LOC_Os06g40870	TF_motif_seq_0377	GAREAT	1006	-	tcTGTTA	Fig. 4
LOC_Os06g40870	TF_motif_seq_0377	GAREAT	1166	+	TAACAac	Fig. 4
LOC_Os06g40870	TF_motif_seq_0377	GAREAT	1557	-	taTGTTA	Fig. 4
LOC_Os05g45460	TF_motif_seq_0377	GAREAT	565	+	TAACAcg	Fig. 4
LOC_Os05g45460	TF_motif_seq_0377	GAREAT	2352	-	ttTGTTA	Fig. 4
LOC_Os05g45460	TF_motif_seq_0377	GAREAT	2361	-	ttTGTTA	Fig. 4
LOC_Os05g45460	TF_motif_seq_0377	GAREAT	2514	+	TAACAta	Fig. 4
LOC_Os04g50030	TF_motif_seq_0377	GAREAT	198	-	tgTGTTA	Fig. 4
LOC_Os04g50030	TF_motif_seq_0377	GAREAT	508	-	ttTGTTA	Fig. 4
LOC_Os04g50030	TF_motif_seq_0377	GAREAT	925	+	TAACAaa	Fig. 4
LOC_Os04g50030	TF_motif_seq_0377	GAREAT	1010	-	ttTGTTA	Fig. 4
LOC_Os04g50030	TF_motif_seq_0377	GAREAT	1015	+	TAACAaa	Fig. 4
LOC_Os03g13140	TF_motif_seq_0377	GAREAT	232	+	TAACAac	Fig. 4
LOC_Os03g13140	TF_motif_seq_0377	GAREAT	1948	-	ttTGTTA	Fig. 4
LOC_Os03g13140	TF_motif_seq_0377	GAREAT	2018	+	TAACAat	Fig. 4
LOC_Os03g13140	TF_motif_seq_0377	GAREAT	2140	-	cgTGTTA	Fig. 4
LOC_Os09g20220	TF_motif_seq_0363	LEAFYATAG	139	+	CCAATgt	Fig. 4
LOC_Os09g20220	TF_motif_seq_0363	LEAFYATAG	557	+	CCAATtt	Fig. 4
LOC_Os09g20220	TF_motif_seq_0363	LEAFYATAG	1145	+	CCAATtt	Fig. 4
LOC_Os09g20220	TF_motif_seq_0363	LEAFYATAG	1950	+	CCAATct	Fig. 4
LOC_Os07g44440	TF_motif_seq_0363	LEAFYATAG	968	+	CCAATgt	Fig. 4
LOC_Os06g40870	TF_motif_seq_0363	LEAFYATAG	117	-	gcATTGG	Fig. 4
LOC_Os06g40870	TF_motif_seq_0363	LEAFYATAG	1126	-	acATTGG	Fig. 4
LOC_Os06g40870	TF_motif_seq_0363	LEAFYATAG	1258	+	CCAATtt	Fig. 4
LOC_Os06g40870	TF_motif_seq_0363	LEAFYATAG	1366	+	CCAATtt	Fig. 4
LOC_Os05g45460	TF_motif_seq_0363	LEAFYATAG	65	+	CCAATtt	Fig. 4
LOC_Os05g45460	TF_motif_seq_0363	LEAFYATAG	126	+	CCAATgt	Fig. 4
LOC_Os05g45460	TF_motif_seq_0363	LEAFYATAG	182	+	CCAATct	Fig. 4
LOC_Os05g45460	TF_motif_seq_0363	LEAFYATAG	790	-	aaATTGG	Fig. 4
LOC_Os05g45460	TF_motif_seq_0363	LEAFYATAG	1313	+	CCAATga	Fig. 4
LOC_Os03g13140	TF_motif_seq_0363	LEAFYATAG	1101	+	CCAATgt	Fig. 4
LOC_Os03g13140	TF_motif_seq_0363	LEAFYATAG	1317	+	CCAATgg	Fig. 4
LOC_Os03g13140	TF_motif_seq_0363	LEAFYATAG	2101	+	CCAATat	Fig. 4
LOC_Os03g13140	TF_motif_seq_0363	LEAFYATAG	2174	-	agATTGG	Fig. 4
LOC_Os09g20220	TF_motif_seq_0276	OSE1ROOTNODULE	1213	-	aTCTTT	Fig. 4
LOC_Os07g44440	TF_motif_seq_0276	OSE1ROOTNODULE	320	+	AAAGAt	Fig. 4
LOC_Os06g40870	TF_motif_seq_0276	OSE1ROOTNODULE	894	-	aTCTTT	Fig. 4
LOC_Os05g45460	TF_motif_seq_0276	OSE1ROOTNODULE	621	-	aTCTTT	Fig. 4
LOC_Os04g50030	TF_motif_seq_0276	OSE1ROOTNODULE	220	+	AAAGAt	Fig. 4
LOC_Os03g13140	TF_motif_seq_0276	OSE1ROOTNODULE	1533	+	AAAGAt	Fig. 4
LOC_Os09g20220	TF_motif_seq_0397	WUSATAg	1043	-	tcATTAA	Fig. 4
LOC_Os07g44440	TF_motif_seq_0397	WUSATAg	512	+	TTAATga	Fig. 4
LOC_Os06g40870	TF_motif_seq_0397	WUSATAg	1010	+	TTAATgc	Fig. 4
LOC_Os05g45460	TF_motif_seq_0397	WUSATAg	1787	-	gcATTAA	Fig. 4
LOC_Os05g45460	TF_motif_seq_0397	WUSATAg	2491	-	cgATTAA	Fig. 4
LOC_Os04g50030	TF_motif_seq_0397	WUSATAg	202	+	TTAATtg	Fig. 4
LOC_Os04g50030	TF_motif_seq_0397	WUSATAg	468	-	caATTAA	Fig. 4
LOC_Os04g50030	TF_motif_seq_0397	WUSATAg	574	+	TTAATga	Fig. 4
LOC_Os04g50030	TF_motif_seq_0397	WUSATAg	643	+	TTAATgt	Fig. 4
LOC_Os03g13140	TF_motif_seq_0397	WUSATAg	2190	-	gcATTAA	Fig. 4
LOC_Os09g20220	TF_motif_seq_0007	D1GMAUX28	123	-	tatttACTGT	Table S5
LOC_Os09g20220	TF_motif_seq_0007	D1GMAUX28	497	-	ttatcACTGT	Table S5
LOC_Os09g20220	TF_motif_seq_0007	D1GMAUX28	1820	+	ACAGTcactg	Table S5
LOC_Os07g44440	TF_motif_seq_0007	D1GMAUX28	1250	-	aaaaaACTGT	Table S5
LOC_Os07g44440	TF_motif_seq_0007	D1GMAUX28	1910	+	ACAGTtcgca	Table S5
LOC_Os06g40870	TF_motif_seq_0007	D1GMAUX28	758	-	tttttACTGT	Table S5
LOC_Os06g40870	TF_motif_seq_0007	D1GMAUX28	956	+	ACAGTtatcc	Table S5
LOC_Os06g40870	TF_motif_seq_0007	D1GMAUX28	1376	-	tatttACTGT	Table S5
LOC_Os06g40870	TF_motif_seq_0007	D1GMAUX28	1383	-	tgttgACTGT	Table S5
LOC_Os05g45460	TF_motif_seq_0007	D1GMAUX28	1639	+	ACAGTtggca	Table S5
LOC_Os04g50030	TF_motif_seq_0007	D1GMAUX28	175	+	ACAGTtgcgc	Table S5
LOC_Os04g50030	TF_motif_seq_0007	D1GMAUX28	791	+	ACAGTttatt	Table S5
LOC_Os03g13140	TF_motif_seq_0007	D1GMAUX28	248	+	ACAGTtatct	Table S5
LOC_Os03g13140	TF_motif_seq_0007	D1GMAUX28	1423	+	ACAGTatctg	Table S5
LOC_Os03g13140	TF_motif_seq_0007	D1GMAUX28	1486	-	tatttACTGT	Table S5
LOC_Os09g20220	TF_motif_seq_0391	GCN4OSGLUB1	1811	-	ggACTCA	Table S5
LOC_Os07g44440	TF_motif_seq_0391	GCN4OSGLUB1	2007	-	ggACTCA	Table S5
LOC_Os06g40870	TF_motif_seq_0391	GCN4OSGLUB1	925	-	ttACTCA	Table S5
LOC_Os06g40870	TF_motif_seq_0391	GCN4OSGLUB1	1337	+	TGAGTaa	Table S5
LOC_Os06g40870	TF_motif_seq_0391	GCN4OSGLUB1	1624	-	cgACTCA	Table S5
LOC_Os05g45460	TF_motif_seq_0391	GCN4OSGLUB1	886	+	TGAGTca	Table S5
LOC_Os05g45460	TF_motif_seq_0391	GCN4OSGLUB1	896	+	TGAGTca	Table S5
LOC_Os04g50030	TF_motif_seq_0391	GCN4OSGLUB1	191	-	ttACTCA	Table S5
LOC_Os03g13140	TF_motif_seq_0391	GCN4OSGLUB1	552	+	TGAGTga	Table S5
LOC_Os09g20220	TF_motif_seq_0373	MYB1LEPR	26	+	GTTAGtt	Table S5
LOC_Os07g44440	TF_motif_seq_0373	MYB1LEPR	1302	+	GTTAGtt	Table S5
LOC_Os06g40870	TF_motif_seq_0373	MYB1LEPR	506	-	agCTAAC	Table S5
LOC_Os05g45460	TF_motif_seq_0373	MYB1LEPR	2242	+	GTTAGta	Table S5
LOC_Os05g45460	TF_motif_seq_0373	MYB1LEPR	2511	-	gaCTAAC	Table S5
LOC_Os04g50030	TF_motif_seq_0373	MYB1LEPR	1101	-	acCTAAC	Table S5
LOC_Os03g13140	TF_motif_seq_0373	MYB1LEPR	451	+	GTTAGct	Table S5
LOC_Os03g13140	TF_motif_seq_0373	MYB1LEPR	1159	+	GTTAGtt	Table S5
LOC_Os03g13140	TF_motif_seq_0373	MYB1LEPR	1415	-	aaCTAAC	Table S5
LOC_Os09g20220	TF_motif_seq_0342	MYB2CONSENSUSAT	1807	+	cAACGG	Table S5
LOC_Os09g20220	TF_motif_seq_0342	MYB2CONSENSUSAT	2053	+	cAACGG	Table S5
LOC_Os07g44440	TF_motif_seq_0342	MYB2CONSENSUSAT	1282	-	CCGTTg	Table S5
LOC_Os07g44440	TF_motif_seq_0342	MYB2CONSENSUSAT	1967	-	CAGTTa	Table S5
LOC_Os06g40870	TF_motif_seq_0342	MYB2CONSENSUSAT	930	-	CAGTTa	Table S5
LOC_Os06g40870	TF_motif_seq_0342	MYB2CONSENSUSAT	957	-	CAGTTa	Table S5
LOC_Os06g40870	TF_motif_seq_0342	MYB2CONSENSUSAT	1638	+	cAACGG	Table S5
LOC_Os05g45460	TF_motif_seq_0342	MYB2CONSENSUSAT	151	-	CCGTTa	Table S5
LOC_Os05g45460	TF_motif_seq_0342	MYB2CONSENSUSAT	505	-	CAGTTg	Table S5
LOC_Os05g45460	TF_motif_seq_0342	MYB2CONSENSUSAT	1431	+	cAACTG	Table S5
LOC_Os05g45460	TF_motif_seq_0342	MYB2CONSENSUSAT	1640	-	CAGTTg	Table S5
LOC_Os05g45460	TF_motif_seq_0342	MYB2CONSENSUSAT	1756	+	tAACGG	Table S5
LOC_Os05g45460	TF_motif_seq_0342	MYB2CONSENSUSAT	1791	+	tAACTG	Table S5
LOC_Os05g45460	TF_motif_seq_0342	MYB2CONSENSUSAT	1832	-	CAGTTg	Table S5
LOC_Os04g50030	TF_motif_seq_0342	MYB2CONSENSUSAT	176	-	CAGTTg	Table S5
LOC_Os04g50030	TF_motif_seq_0342	MYB2CONSENSUSAT	713	+	cAACTG	Table S5
LOC_Os04g50030	TF_motif_seq_0342	MYB2CONSENSUSAT	2123	+	cAACGG	Table S5
LOC_Os04g50030	TF_motif_seq_0342	MYB2CONSENSUSAT	2150	+	cAACGG	Table S5
LOC_Os03g13140	TF_motif_seq_0342	MYB2CONSENSUSAT	249	-	CAGTTa	Table S5
LOC_Os03g13140	TF_motif_seq_0342	MYB2CONSENSUSAT	1064	+	cAACGG	Table S5
LOC_Os03g13140	TF_motif_seq_0342	MYB2CONSENSUSAT	1775	+	cAACTG	Table S5
LOC_Os03g13140	TF_motif_seq_0342	MYB2CONSENSUSAT	1914	-	CAGTTg	Table S5
LOC_Os09g20220	TF_motif_seq_0454	TATAPVTRNALEU	981	+	TTTATaaa	Table S5
LOC_Os09g20220	TF_motif_seq_0454	TATAPVTRNALEU	981	-	tttATAAA	Table S5
LOC_Os09g20220	TF_motif_seq_0454	TATAPVTRNALEU	995	-	taaATAAA	Table S5
LOC_Os09g20220	TF_motif_seq_0454	TATAPVTRNALEU	1083	+	TTTATatg	Table S5
LOC_Os09g20220	TF_motif_seq_0454	TATAPVTRNALEU	1151	-	tgtATAAA	Table S5
LOC_Os09g20220	TF_motif_seq_0454	TATAPVTRNALEU	1177	+	TTTATaaa	Table S5
LOC_Os09g20220	TF_motif_seq_0454	TATAPVTRNALEU	1177	-	tttATAAA	Table S5
LOC_Os09g20220	TF_motif_seq_0454	TATAPVTRNALEU	1479	-	tagATAAA	Table S5
LOC_Os07g44440	TF_motif_seq_0454	TATAPVTRNALEU	211	+	TTTATgta	Table S5
LOC_Os07g44440	TF_motif_seq_0454	TATAPVTRNALEU	362	+	TTTATaga	Table S5
LOC_Os07g44440	TF_motif_seq_0454	TATAPVTRNALEU	415	+	TTTATatt	Table S5
LOC_Os07g44440	TF_motif_seq_0454	TATAPVTRNALEU	448	+	TTTATaaa	Table S5
LOC_Os07g44440	TF_motif_seq_0454	TATAPVTRNALEU	448	-	tttATAAA	Table S5
LOC_Os07g44440	TF_motif_seq_0454	TATAPVTRNALEU	546	+	TTTATata	Table S5
LOC_Os07g44440	TF_motif_seq_0454	TATAPVTRNALEU	630	+	TTTATata	Table S5
LOC_Os07g44440	TF_motif_seq_0454	TATAPVTRNALEU	895	+	TTTATatt	Table S5
LOC_Os07g44440	TF_motif_seq_0454	TATAPVTRNALEU	908	+	TTTATatt	Table S5
LOC_Os06g40870	TF_motif_seq_0454	TATAPVTRNALEU	1354	+	TTTATata	Table S5
LOC_Os06g40870	TF_motif_seq_0454	TATAPVTRNALEU	1427	+	TTTATgta	Table S5
LOC_Os05g45460	TF_motif_seq_0454	TATAPVTRNALEU	1903	-	tctATAAA	Table S5
LOC_Os04g50030	TF_motif_seq_0454	TATAPVTRNALEU	328	-	catATAAA	Table S5
LOC_Os04g50030	TF_motif_seq_0454	TATAPVTRNALEU	825	+	TTTATaca	Table S5
LOC_Os03g13140	TF_motif_seq_0454	TATAPVTRNALEU	1406	-	aatATAAA	Table S5
LOC_Os03g13140	TF_motif_seq_0454	TATAPVTRNALEU	1588	+	TTTATgta	Table S5
LOC_Os03g13140	TF_motif_seq_0454	TATAPVTRNALEU	1866	-	tatATAAA	Table S5
LOC_Os07g44440	TF_motif_seq_0133	14BPATERD1	1047	-	aagagatttTAGTG
LOC_Os06g40870	TF_motif_seq_0133	14BPATERD1	693	+	CACTAaattttgca
LOC_Os07g44440	TF_motif_seq_0208	23BPZM27KDAZEIN	535	-	ttaataaaatttttatatACGTC
LOC_Os04g50030	TF_motif_seq_0208	23BPZM27KDAZEIN	869	+	GACCTttaaaattaaaatacgcc
LOC_Os09g20220	TF_motif_seq_0231	-284MOTIFZMSBE1	796	-	gtgagtgcgtttggtaatcgtgtgtGCACG
LOC_Os03g13140	TF_motif_seq_0231	-284MOTIFZMSBE1	1215	-	ttctacctgcttggtctctcggatgGCACG
LOC_Os06g40870	TF_motif_seq_0493	-300MOTIFZMZEIN	924	-	attACTCAg
LOC_Os05g45460	TF_motif_seq_0493	-300MOTIFZMZEIN	885	+	aTGAGTcaa
LOC_Os05g45460	TF_motif_seq_0493	-300MOTIFZMZEIN	895	+	cTGAGTcaa
LOC_Os03g13140	TF_motif_seq_0493	-300MOTIFZMZEIN	551	+	tTGAGTgat
LOC_Os04g50030	TF_motif_seq_0192	-314MOTIFZMSBE1	1487	-	cctctccccttatttTATGT
LOC_Os03g13140	TF_motif_seq_0192	-314MOTIFZMSBE1	1561	-	tagttatttttagcgTATGT
LOC_Os03g13140	TF_motif_seq_0192	-314MOTIFZMSBE1	1575	-	gtatgtttaatatttTATGT
LOC_Os09g20220	TF_motif_seq_0344	AACACOREOSGLUB1	647	+	AACAAaa
LOC_Os09g20220	TF_motif_seq_0344	AACACOREOSGLUB1	729	+	AACAAtc
LOC_Os09g20220	TF_motif_seq_0344	AACACOREOSGLUB1	859	+	AACAAag
LOC_Os09g20220	TF_motif_seq_0344	AACACOREOSGLUB1	922	+	AACAAtc
LOC_Os09g20220	TF_motif_seq_0344	AACACOREOSGLUB1	1535	+	AACAAat
LOC_Os09g20220	TF_motif_seq_0344	AACACOREOSGLUB1	1688	+	AACAAaa
LOC_Os09g20220	TF_motif_seq_0344	AACACOREOSGLUB1	1876	+	AACAAcc
LOC_Os07g44440	TF_motif_seq_0344	AACACOREOSGLUB1	306	+	AACAAac
LOC_Os07g44440	TF_motif_seq_0344	AACACOREOSGLUB1	310	+	AACAAat
LOC_Os07g44440	TF_motif_seq_0344	AACACOREOSGLUB1	380	-	gtTTGTT
LOC_Os07g44440	TF_motif_seq_0344	AACACOREOSGLUB1	584	+	AACAAac
LOC_Os07g44440	TF_motif_seq_0344	AACACOREOSGLUB1	610	+	AACAAac
LOC_Os07g44440	TF_motif_seq_0344	AACACOREOSGLUB1	668	+	AACAAac
LOC_Os07g44440	TF_motif_seq_0344	AACACOREOSGLUB1	694	+	AACAAac
LOC_Os07g44440	TF_motif_seq_0344	AACACOREOSGLUB1	989	+	AACAAat
LOC_Os06g40870	TF_motif_seq_0344	AACACOREOSGLUB1	1188	+	AACAAac
LOC_Os06g40870	TF_motif_seq_0344	AACACOREOSGLUB1	1247	+	AACAAag
LOC_Os05g45460	TF_motif_seq_0344	AACACOREOSGLUB1	3	+	AACAAtc
LOC_Os05g45460	TF_motif_seq_0344	AACACOREOSGLUB1	1607	+	AACAAat
LOC_Os05g45460	TF_motif_seq_0344	AACACOREOSGLUB1	1741	-	atTTGTT
LOC_Os05g45460	TF_motif_seq_0344	AACACOREOSGLUB1	2347	-	ttTTGTT
LOC_Os05g45460	TF_motif_seq_0344	AACACOREOSGLUB1	2351	-	gtTTGTT
LOC_Os05g45460	TF_motif_seq_0344	AACACOREOSGLUB1	2360	-	ttTTGTT
LOC_Os05g45460	TF_motif_seq_0344	AACACOREOSGLUB1	2477	+	AACAAtc
LOC_Os04g50030	TF_motif_seq_0344	AACACOREOSGLUB1	507	-	ttTTGTT
LOC_Os04g50030	TF_motif_seq_0344	AACACOREOSGLUB1	926	+	AACAAat
LOC_Os04g50030	TF_motif_seq_0344	AACACOREOSGLUB1	1009	-	atTTGTT
LOC_Os04g50030	TF_motif_seq_0344	AACACOREOSGLUB1	1016	+	AACAAag
LOC_Os04g50030	TF_motif_seq_0344	AACACOREOSGLUB1	1469	-	atTTGTT
LOC_Os04g50030	TF_motif_seq_0344	AACACOREOSGLUB1	1861	+	AACAAaa
LOC_Os04g50030	TF_motif_seq_0344	AACACOREOSGLUB1	2277	+	AACAAgc
LOC_Os03g13140	TF_motif_seq_0344	AACACOREOSGLUB1	1145	+	AACAAac
LOC_Os03g13140	TF_motif_seq_0344	AACACOREOSGLUB1	1947	-	atTTGTT
LOC_Os04g50030	TF_motif_seq_0130	AACAOSGLUB1	425	-	tataaatctTGTTG
LOC_Os07g44440	TF_motif_seq_0463	AAGACGTAGATACL12	551	-	atacGTCTT
LOC_Os07g44440	TF_motif_seq_0463	AAGACGTAGATACL12	635	-	atacGTCTT
LOC_Os05g45460	TF_motif_seq_0074	ABADESI2	2222	+	GGACGcgtctc
LOC_Os03g13140	TF_motif_seq_0074	ABADESI2	882	+	GGACGccggcc
LOC_Os07g44440	TF_motif_seq_0077	ABRE3OSRAB16	45	-	gctcttCGTAC
LOC_Os07g44440	TF_motif_seq_0077	ABRE3OSRAB16	1058	-	gtgagaCGTAC
LOC_Os06g40870	TF_motif_seq_0077	ABRE3OSRAB16	151	-	ctgcctCGTAC
LOC_Os06g40870	TF_motif_seq_0077	ABRE3OSRAB16	284	+	GTACGtggcgt
LOC_Os04g50030	TF_motif_seq_0077	ABRE3OSRAB16	2155	-	gcgggcCGTAC
LOC_Os04g50030	TF_motif_seq_0077	ABRE3OSRAB16	2162	+	GTACGgggacc
LOC_Os04g50030	TF_motif_seq_0077	ABRE3OSRAB16	2377	-	tctccaCGTAC
LOC_Os06g40870	TF_motif_seq_0459	ABREATCONSENSUS	285	+	tACGTGgc
LOC_Os04g50030	TF_motif_seq_0459	ABREATCONSENSUS	2379	-	tcCACGTa
LOC_Os03g13140	TF_motif_seq_0459	ABREATCONSENSUS	1081	-	tcCACGTa
LOC_Os06g40870	TF_motif_seq_0043	ABREATRD22	284	+	gtACGTGgcg
LOC_Os04g50030	TF_motif_seq_0043	ABREATRD22	2231	+	cgACGTGgtg
LOC_Os04g50030	TF_motif_seq_0043	ABREATRD22	2378	-	ctcCACGTac
LOC_Os03g13140	TF_motif_seq_0043	ABREATRD22	1080	-	ctcCACGTaa
LOC_Os03g13140	TF_motif_seq_0043	ABREATRD22	1334	-	gccCACGTta
LOC_Os09g20220	TF_motif_seq_0037	ABREAZMRAB28	2032	+	GCCACtcggg
LOC_Os09g20220	TF_motif_seq_0037	ABREAZMRAB28	2503	-	cgttcGTGGC
LOC_Os09g20220	TF_motif_seq_0037	ABREAZMRAB28	2545	-	tcgccGTGGC
LOC_Os07g44440	TF_motif_seq_0037	ABREAZMRAB28	65	+	GCCACgcgtg
LOC_Os07g44440	TF_motif_seq_0037	ABREAZMRAB28	1841	-	ctctaGTGGC
LOC_Os06g40870	TF_motif_seq_0037	ABREAZMRAB28	283	-	agtacGTGGC
LOC_Os04g50030	TF_motif_seq_0037	ABREAZMRAB28	1125	-	ctatcGTGGC
LOC_Os04g50030	TF_motif_seq_0037	ABREAZMRAB28	2843	-	gcccgGTGGC
LOC_Os03g13140	TF_motif_seq_0037	ABREAZMRAB28	1780	+	GCCACcacgg
LOC_Os09g20220	TF_motif_seq_0048	ABREBZMRAB28	656	+	TCCACgaatt
LOC_Os09g20220	TF_motif_seq_0048	ABREBZMRAB28	1925	+	TCCACattac
LOC_Os09g20220	TF_motif_seq_0048	ABREBZMRAB28	2518	+	TCCACgccta
LOC_Os07g44440	TF_motif_seq_0048	ABREBZMRAB28	2071	+	TCCACgactt
LOC_Os05g45460	TF_motif_seq_0048	ABREBZMRAB28	1696	+	TCCACgcttt
LOC_Os05g45460	TF_motif_seq_0048	ABREBZMRAB28	2017	+	TCCACtgcgc
LOC_Os04g50030	TF_motif_seq_0048	ABREBZMRAB28	1064	+	TCCACctctc
LOC_Os04g50030	TF_motif_seq_0048	ABREBZMRAB28	1910	+	TCCACttttt
LOC_Os04g50030	TF_motif_seq_0048	ABREBZMRAB28	2379	+	TCCACgtacg
LOC_Os03g13140	TF_motif_seq_0048	ABREBZMRAB28	914	-	gcgcgGTGGA
LOC_Os03g13140	TF_motif_seq_0048	ABREBZMRAB28	1081	+	TCCACgtaaa
LOC_Os03g13140	TF_motif_seq_0048	ABREBZMRAB28	1327	+	TCCACgcgcc
LOC_Os05g45460	TF_motif_seq_0096	ABRECE3ZMRAB28	2224	+	ACGCGtctcccc
LOC_Os04g50030	TF_motif_seq_0096	ABRECE3ZMRAB28	2031	+	ACGCGctacgtc
LOC_Os04g50030	TF_motif_seq_0096	ABRECE3ZMRAB28	2773	-	tgggtggCGCGT
LOC_Os09g20220	TF_motif_seq_0249	ABRELATERD1	19	+	ACCTG
LOC_Os09g20220	TF_motif_seq_0249	ABRELATERD1	228	+	ACTTG
LOC_Os09g20220	TF_motif_seq_0249	ABRELATERD1	332	-	CTCGT
LOC_Os09g20220	TF_motif_seq_0249	ABRELATERD1	428	-	CACAT
LOC_Os09g20220	TF_motif_seq_0249	ABRELATERD1	571	-	CACGT
LOC_Os09g20220	TF_motif_seq_0249	ABRELATERD1	572	+	ACGTG
LOC_Os09g20220	TF_motif_seq_0249	ABRELATERD1	600	-	CAGGT
LOC_Os09g20220	TF_motif_seq_0249	ABRELATERD1	625	-	CAGGT
LOC_Os09g20220	TF_motif_seq_0249	ABRELATERD1	658	-	CACGA
LOC_Os09g20220	TF_motif_seq_0249	ABRELATERD1	684	+	CCGTG
LOC_Os09g20220	TF_motif_seq_0249	ABRELATERD1	696	+	CCGTG
LOC_Os09g20220	TF_motif_seq_0249	ABRELATERD1	813	+	TCGTG
LOC_Os09g20220	TF_motif_seq_0249	ABRELATERD1	822	-	CACGT
LOC_Os09g20220	TF_motif_seq_0249	ABRELATERD1	823	+	ACGTT
LOC_Os09g20220	TF_motif_seq_0249	ABRELATERD1	950	-	CAGGT
LOC_Os09g20220	TF_motif_seq_0249	ABRELATERD1	1117	+	AAGTG
LOC_Os09g20220	TF_motif_seq_0249	ABRELATERD1	1264	+	GCGTG
LOC_Os09g20220	TF_motif_seq_0249	ABRELATERD1	1338	+	AGGTG
LOC_Os09g20220	TF_motif_seq_0249	ABRELATERD1	1367	-	CAAGT
LOC_Os09g20220	TF_motif_seq_0249	ABRELATERD1	1457	-	CATGT
LOC_Os09g20220	TF_motif_seq_0249	ABRELATERD1	1475	-	GACGT
LOC_Os09g20220	TF_motif_seq_0249	ABRELATERD1	1476	+	ACGTA
LOC_Os09g20220	TF_motif_seq_0249	ABRELATERD1	1573	-	CACTT
LOC_Os09g20220	TF_motif_seq_0249	ABRELATERD1	1582	+	AGGTG
LOC_Os09g20220	TF_motif_seq_0249	ABRELATERD1	1630	-	CACAT
LOC_Os09g20220	TF_motif_seq_0249	ABRELATERD1	1638	+	ATGTG
LOC_Os09g20220	TF_motif_seq_0249	ABRELATERD1	1832	-	GACGT
LOC_Os09g20220	TF_motif_seq_0249	ABRELATERD1	1833	+	ACGTA
LOC_Os09g20220	TF_motif_seq_0249	ABRELATERD1	1845	-	CACAT
LOC_Os09g20220	TF_motif_seq_0249	ABRELATERD1	1870	-	CACCT
LOC_Os09g20220	TF_motif_seq_0249	ABRELATERD1	1871	+	ACCTG
LOC_Os09g20220	TF_motif_seq_0249	ABRELATERD1	1927	-	CACAT
LOC_Os09g20220	TF_motif_seq_0249	ABRELATERD1	1966	+	ACGAG
LOC_Os09g20220	TF_motif_seq_0249	ABRELATERD1	2008	+	ACGAG
LOC_Os09g20220	TF_motif_seq_0249	ABRELATERD1	2011	+	AGGTG
LOC_Os09g20220	TF_motif_seq_0249	ABRELATERD1	2026	+	ACTTG
LOC_Os09g20220	TF_motif_seq_0249	ABRELATERD1	2046	-	CCCGT
LOC_Os09g20220	TF_motif_seq_0249	ABRELATERD1	2082	-	CACCT
LOC_Os09g20220	TF_motif_seq_0249	ABRELATERD1	2093	-	CATGT
LOC_Os09g20220	TF_motif_seq_0249	ABRELATERD1	2100	-	CTCGT
LOC_Os09g20220	TF_motif_seq_0249	ABRELATERD1	2148	-	CAGGT
LOC_Os09g20220	TF_motif_seq_0249	ABRELATERD1	2149	+	AGGTG
LOC_Os09g20220	TF_motif_seq_0249	ABRELATERD1	2173	+	AGGTG
LOC_Os09g20220	TF_motif_seq_0249	ABRELATERD1	2216	-	CATGT
LOC_Os09g20220	TF_motif_seq_0249	ABRELATERD1	2302	-	CACGG
LOC_Os09g20220	TF_motif_seq_0249	ABRELATERD1	2353	-	CACGC
LOC_Os09g20220	TF_motif_seq_0249	ABRELATERD1	2388	-	CACGA
LOC_Os09g20220	TF_motif_seq_0249	ABRELATERD1	2389	+	ACGAG
LOC_Os09g20220	TF_motif_seq_0249	ABRELATERD1	2407	+	ACATG
LOC_Os09g20220	TF_motif_seq_0249	ABRELATERD1	2487	-	GACGT
LOC_Os09g20220	TF_motif_seq_0249	ABRELATERD1	2488	+	ACGTC
LOC_Os09g20220	TF_motif_seq_0249	ABRELATERD1	2491	+	TCGTG
LOC_Os09g20220	TF_motif_seq_0249	ABRELATERD1	2496	-	CTCGT
LOC_Os09g20220	TF_motif_seq_0249	ABRELATERD1	2497	+	TCGTG
LOC_Os09g20220	TF_motif_seq_0249	ABRELATERD1	2506	+	TCGTG
LOC_Os09g20220	TF_motif_seq_0249	ABRELATERD1	2511	+	GCGTG
LOC_Os09g20220	TF_motif_seq_0249	ABRELATERD1	2520	-	CACGC
LOC_Os09g20220	TF_motif_seq_0249	ABRELATERD1	2527	+	ACGAG
LOC_Os09g20220	TF_motif_seq_0249	ABRELATERD1	2548	+	CCGTG
LOC_Os09g20220	TF_motif_seq_0249	ABRELATERD1	2577	+	GCGTG
LOC_Os09g20220	TF_motif_seq_0249	ABRELATERD1	2638	+	AGGTG
LOC_Os09g20220	TF_motif_seq_0249	ABRELATERD1	2644	+	ACGAG
LOC_Os09g20220	TF_motif_seq_0249	ABRELATERD1	2669	-	CAAGT
LOC_Os09g20220	TF_motif_seq_0249	ABRELATERD1	2681	-	CAAGT
LOC_Os07g44440	TF_motif_seq_0249	ABRELATERD1	58	-	CATGT
LOC_Os07g44440	TF_motif_seq_0249	ABRELATERD1	59	+	ATGTG
LOC_Os07g44440	TF_motif_seq_0249	ABRELATERD1	67	-	CACGC
LOC_Os07g44440	TF_motif_seq_0249	ABRELATERD1	68	+	ACGCG
LOC_Os07g44440	TF_motif_seq_0249	ABRELATERD1	69	-	CGCGT
LOC_Os07g44440	TF_motif_seq_0249	ABRELATERD1	70	+	GCGTG
LOC_Os07g44440	TF_motif_seq_0249	ABRELATERD1	74	+	GCGTG
LOC_Os07g44440	TF_motif_seq_0249	ABRELATERD1	82	+	GCGTG
LOC_Os07g44440	TF_motif_seq_0249	ABRELATERD1	92	+	GCGTG
LOC_Os07g44440	TF_motif_seq_0249	ABRELATERD1	146	-	TACGT
LOC_Os07g44440	TF_motif_seq_0249	ABRELATERD1	147	+	ACGTT
LOC_Os07g44440	TF_motif_seq_0249	ABRELATERD1	219	-	CCCGT
LOC_Os07g44440	TF_motif_seq_0249	ABRELATERD1	264	-	CAAGT
LOC_Os07g44440	TF_motif_seq_0249	ABRELATERD1	552	-	TACGT
LOC_Os07g44440	TF_motif_seq_0249	ABRELATERD1	553	+	ACGTC
LOC_Os07g44440	TF_motif_seq_0249	ABRELATERD1	636	-	TACGT
LOC_Os07g44440	TF_motif_seq_0249	ABRELATERD1	637	+	ACGTC
LOC_Os07g44440	TF_motif_seq_0249	ABRELATERD1	777	+	ACTTG
LOC_Os07g44440	TF_motif_seq_0249	ABRELATERD1	857	+	ACTTG
LOC_Os07g44440	TF_motif_seq_0249	ABRELATERD1	957	+	ACATG
LOC_Os07g44440	TF_motif_seq_0249	ABRELATERD1	962	-	CACAT
LOC_Os07g44440	TF_motif_seq_0249	ABRELATERD1	1022	-	CACGA
LOC_Os07g44440	TF_motif_seq_0249	ABRELATERD1	1062	-	GACGT
LOC_Os07g44440	TF_motif_seq_0249	ABRELATERD1	1063	+	ACGTA
LOC_Os07g44440	TF_motif_seq_0249	ABRELATERD1	1067	+	ACGCG
LOC_Os07g44440	TF_motif_seq_0249	ABRELATERD1	1143	-	CAAGT
LOC_Os07g44440	TF_motif_seq_0249	ABRELATERD1	1144	+	AAGTG
LOC_Os07g44440	TF_motif_seq_0249	ABRELATERD1	1163	-	CAGGT
LOC_Os07g44440	TF_motif_seq_0249	ABRELATERD1	1177	-	AACGT
LOC_Os07g44440	TF_motif_seq_0249	ABRELATERD1	1178	+	ACGTC
LOC_Os07g44440	TF_motif_seq_0249	ABRELATERD1	1266	+	ACGAG
LOC_Os07g44440	TF_motif_seq_0249	ABRELATERD1	1296	-	CGCGT
LOC_Os07g44440	TF_motif_seq_0249	ABRELATERD1	1297	+	GCGTG
LOC_Os07g44440	TF_motif_seq_0249	ABRELATERD1	1311	-	CAGGT
LOC_Os07g44440	TF_motif_seq_0249	ABRELATERD1	1363	+	CCGTG
LOC_Os07g44440	TF_motif_seq_0249	ABRELATERD1	1392	-	CACTT
LOC_Os07g44440	TF_motif_seq_0249	ABRELATERD1	1446	-	CACAT
LOC_Os07g44440	TF_motif_seq_0249	ABRELATERD1	1488	-	CACAT
LOC_Os07g44440	TF_motif_seq_0249	ABRELATERD1	1524	+	GCGTG
LOC_Os07g44440	TF_motif_seq_0249	ABRELATERD1	1596	-	CACCT
LOC_Os07g44440	TF_motif_seq_0249	ABRELATERD1	1608	+	ACGCG
LOC_Os07g44440	TF_motif_seq_0249	ABRELATERD1	1640	+	GCGTG
LOC_Os07g44440	TF_motif_seq_0249	ABRELATERD1	1645	+	CCGTG
LOC_Os07g44440	TF_motif_seq_0249	ABRELATERD1	1692	+	ACGCG
LOC_Os07g44440	TF_motif_seq_0249	ABRELATERD1	1781	-	CCCGT
LOC_Os07g44440	TF_motif_seq_0249	ABRELATERD1	1861	-	CACCT
LOC_Os07g44440	TF_motif_seq_0249	ABRELATERD1	2022	-	GACGT
LOC_Os07g44440	TF_motif_seq_0249	ABRELATERD1	2023	+	ACGTC
LOC_Os07g44440	TF_motif_seq_0249	ABRELATERD1	2035	+	ACCTG
LOC_Os07g44440	TF_motif_seq_0249	ABRELATERD1	2055	-	CACGG
LOC_Os07g44440	TF_motif_seq_0249	ABRELATERD1	2073	-	CACGA
LOC_Os07g44440	TF_motif_seq_0249	ABRELATERD1	2094	-	TACGT
LOC_Os07g44440	TF_motif_seq_0249	ABRELATERD1	2095	+	ACGTC
LOC_Os07g44440	TF_motif_seq_0249	ABRELATERD1	2154	+	GCGTG
LOC_Os07g44440	TF_motif_seq_0249	ABRELATERD1	2162	+	CCGTG
LOC_Os07g44440	TF_motif_seq_0249	ABRELATERD1	2173	+	ACGAG
LOC_Os07g44440	TF_motif_seq_0249	ABRELATERD1	2205	+	CCGTG
LOC_Os07g44440	TF_motif_seq_0249	ABRELATERD1	2209	+	GCGTG
LOC_Os06g40870	TF_motif_seq_0249	ABRELATERD1	21	-	CACGG
LOC_Os06g40870	TF_motif_seq_0249	ABRELATERD1	102	-	GACGT
LOC_Os06g40870	TF_motif_seq_0249	ABRELATERD1	103	+	ACGTC
LOC_Os06g40870	TF_motif_seq_0249	ABRELATERD1	112	-	CATGT
LOC_Os06g40870	TF_motif_seq_0249	ABRELATERD1	113	+	ATGTG
LOC_Os06g40870	TF_motif_seq_0249	ABRELATERD1	155	-	CTCGT
LOC_Os06g40870	TF_motif_seq_0249	ABRELATERD1	173	-	CGCGT
LOC_Os06g40870	TF_motif_seq_0249	ABRELATERD1	180	-	CACGA
LOC_Os06g40870	TF_motif_seq_0249	ABRELATERD1	181	+	ACGAG
LOC_Os06g40870	TF_motif_seq_0249	ABRELATERD1	274	-	CAGGT
LOC_Os06g40870	TF_motif_seq_0249	ABRELATERD1	285	-	TACGT
LOC_Os06g40870	TF_motif_seq_0249	ABRELATERD1	286	+	ACGTG
LOC_Os06g40870	TF_motif_seq_0249	ABRELATERD1	352	-	CATGT
LOC_Os06g40870	TF_motif_seq_0249	ABRELATERD1	374	-	CACCT
LOC_Os06g40870	TF_motif_seq_0249	ABRELATERD1	392	+	ACTTG
LOC_Os06g40870	TF_motif_seq_0249	ABRELATERD1	484	-	CAAGT
LOC_Os06g40870	TF_motif_seq_0249	ABRELATERD1	607	+	CCGTG
LOC_Os06g40870	TF_motif_seq_0249	ABRELATERD1	619	-	CACTT
LOC_Os06g40870	TF_motif_seq_0249	ABRELATERD1	685	-	CACAT
LOC_Os06g40870	TF_motif_seq_0249	ABRELATERD1	781	+	ACATG
LOC_Os06g40870	TF_motif_seq_0249	ABRELATERD1	791	+	ACATG
LOC_Os06g40870	TF_motif_seq_0249	ABRELATERD1	795	+	GCGTG
LOC_Os06g40870	TF_motif_seq_0249	ABRELATERD1	805	-	CACGA
LOC_Os06g40870	TF_motif_seq_0249	ABRELATERD1	847	+	ACCTG
LOC_Os06g40870	TF_motif_seq_0249	ABRELATERD1	882	+	ACATG
LOC_Os06g40870	TF_motif_seq_0249	ABRELATERD1	990	-	CACGT
LOC_Os06g40870	TF_motif_seq_0249	ABRELATERD1	991	+	ACGTC
LOC_Os06g40870	TF_motif_seq_0249	ABRELATERD1	1029	+	AAGTG
LOC_Os06g40870	TF_motif_seq_0249	ABRELATERD1	1083	+	AAGTG
LOC_Os06g40870	TF_motif_seq_0249	ABRELATERD1	1122	-	CACGA
LOC_Os06g40870	TF_motif_seq_0249	ABRELATERD1	1148	-	CACGA
LOC_Os06g40870	TF_motif_seq_0249	ABRELATERD1	1192	-	AACGT
LOC_Os06g40870	TF_motif_seq_0249	ABRELATERD1	1193	+	ACGTA
LOC_Os06g40870	TF_motif_seq_0249	ABRELATERD1	1202	+	ACTTG
LOC_Os06g40870	TF_motif_seq_0249	ABRELATERD1	1235	+	ATGTG
LOC_Os06g40870	TF_motif_seq_0249	ABRELATERD1	1312	+	AAGTG
LOC_Os06g40870	TF_motif_seq_0249	ABRELATERD1	1333	-	CAAGT
LOC_Os06g40870	TF_motif_seq_0249	ABRELATERD1	1334	+	AAGTG
LOC_Os06g40870	TF_motif_seq_0249	ABRELATERD1	1474	-	CACGA
LOC_Os06g40870	TF_motif_seq_0249	ABRELATERD1	1512	+	ACTTG
LOC_Os06g40870	TF_motif_seq_0249	ABRELATERD1	1602	-	CACGG
LOC_Os06g40870	TF_motif_seq_0249	ABRELATERD1	1640	+	ACGGG
LOC_Os06g40870	TF_motif_seq_0249	ABRELATERD1	1681	-	CACGT
LOC_Os06g40870	TF_motif_seq_0249	ABRELATERD1	1682	+	ACGTG
LOC_Os06g40870	TF_motif_seq_0249	ABRELATERD1	1713	+	ATGTG
LOC_Os05g45460	TF_motif_seq_0249	ABRELATERD1	86	-	TACGT
LOC_Os05g45460	TF_motif_seq_0249	ABRELATERD1	87	+	ACGTT
LOC_Os05g45460	TF_motif_seq_0249	ABRELATERD1	158	+	ACGCG
LOC_Os05g45460	TF_motif_seq_0249	ABRELATERD1	262	-	CAAGT
LOC_Os05g45460	TF_motif_seq_0249	ABRELATERD1	268	+	GCGTG
LOC_Os05g45460	TF_motif_seq_0249	ABRELATERD1	274	+	ACGAG
LOC_Os05g45460	TF_motif_seq_0249	ABRELATERD1	373	-	CACAT
LOC_Os05g45460	TF_motif_seq_0249	ABRELATERD1	516	-	CAGGT
LOC_Os05g45460	TF_motif_seq_0249	ABRELATERD1	534	+	ACATG
LOC_Os05g45460	TF_motif_seq_0249	ABRELATERD1	539	-	CACTT
LOC_Os05g45460	TF_motif_seq_0249	ABRELATERD1	540	+	ACTTG
LOC_Os05g45460	TF_motif_seq_0249	ABRELATERD1	551	+	CCGTG
LOC_Os05g45460	TF_motif_seq_0249	ABRELATERD1	568	-	CACGC
LOC_Os05g45460	TF_motif_seq_0249	ABRELATERD1	604	-	GACGT
LOC_Os05g45460	TF_motif_seq_0249	ABRELATERD1	605	+	ACGTC
LOC_Os05g45460	TF_motif_seq_0249	ABRELATERD1	650	+	ATGTG
LOC_Os05g45460	TF_motif_seq_0249	ABRELATERD1	676	-	CATGT
LOC_Os05g45460	TF_motif_seq_0249	ABRELATERD1	705	+	ACATG
LOC_Os05g45460	TF_motif_seq_0249	ABRELATERD1	799	-	CCCGT
LOC_Os05g45460	TF_motif_seq_0249	ABRELATERD1	804	-	CTCGT
LOC_Os05g45460	TF_motif_seq_0249	ABRELATERD1	805	+	TCGTG
LOC_Os05g45460	TF_motif_seq_0249	ABRELATERD1	893	+	ACCTG
LOC_Os05g45460	TF_motif_seq_0249	ABRELATERD1	1017	+	TCGTG
LOC_Os05g45460	TF_motif_seq_0249	ABRELATERD1	1024	-	CACTT
LOC_Os05g45460	TF_motif_seq_0249	ABRELATERD1	1025	+	ACTTG
LOC_Os05g45460	TF_motif_seq_0249	ABRELATERD1	1038	-	CACGT
LOC_Os05g45460	TF_motif_seq_0249	ABRELATERD1	1039	+	ACGTT
LOC_Os05g45460	TF_motif_seq_0249	ABRELATERD1	1066	+	TCGTG
LOC_Os05g45460	TF_motif_seq_0249	ABRELATERD1	1072	-	CAAGT
LOC_Os05g45460	TF_motif_seq_0249	ABRELATERD1	1248	-	CATGT
LOC_Os05g45460	TF_motif_seq_0249	ABRELATERD1	1268	-	CAGGT
LOC_Os05g45460	TF_motif_seq_0249	ABRELATERD1	1305	-	CACGC
LOC_Os05g45460	TF_motif_seq_0249	ABRELATERD1	1420	-	CACGA
LOC_Os05g45460	TF_motif_seq_0249	ABRELATERD1	1439	-	CACGG
LOC_Os05g45460	TF_motif_seq_0249	ABRELATERD1	1449	+	AAGTG
LOC_Os05g45460	TF_motif_seq_0249	ABRELATERD1	1455	-	CAAGT
LOC_Os05g45460	TF_motif_seq_0249	ABRELATERD1	1518	-	CACTT
LOC_Os05g45460	TF_motif_seq_0249	ABRELATERD1	1519	+	ACTTG
LOC_Os05g45460	TF_motif_seq_0249	ABRELATERD1	1526	-	CAGGT
LOC_Os05g45460	TF_motif_seq_0249	ABRELATERD1	1527	+	AGGTG
LOC_Os05g45460	TF_motif_seq_0249	ABRELATERD1	1600	+	AGGTG
LOC_Os05g45460	TF_motif_seq_0249	ABRELATERD1	1629	-	CAGGT
LOC_Os05g45460	TF_motif_seq_0249	ABRELATERD1	1652	-	CACGA
LOC_Os05g45460	TF_motif_seq_0249	ABRELATERD1	1692	-	GACGT
LOC_Os05g45460	TF_motif_seq_0249	ABRELATERD1	1693	+	ACGTC
LOC_Os05g45460	TF_motif_seq_0249	ABRELATERD1	1698	-	CACGC
LOC_Os05g45460	TF_motif_seq_0249	ABRELATERD1	1979	+	AAGTG
LOC_Os05g45460	TF_motif_seq_0249	ABRELATERD1	2129	-	CACCT
LOC_Os05g45460	TF_motif_seq_0249	ABRELATERD1	2186	-	CAAGT
LOC_Os05g45460	TF_motif_seq_0249	ABRELATERD1	2218	+	ACATG
LOC_Os05g45460	TF_motif_seq_0249	ABRELATERD1	2224	+	ACGCG
LOC_Os05g45460	TF_motif_seq_0249	ABRELATERD1	2225	-	CGCGT
LOC_Os05g45460	TF_motif_seq_0249	ABRELATERD1	2239	-	CAAGT
LOC_Os05g45460	TF_motif_seq_0249	ABRELATERD1	2318	-	CACTT
LOC_Os05g45460	TF_motif_seq_0249	ABRELATERD1	2391	+	ACTTG
LOC_Os05g45460	TF_motif_seq_0249	ABRELATERD1	2471	-	CAGGT
LOC_Os05g45460	TF_motif_seq_0249	ABRELATERD1	2472	+	AGGTG
LOC_Os04g50030	TF_motif_seq_0249	ABRELATERD1	98	+	CCGTG
LOC_Os04g50030	TF_motif_seq_0249	ABRELATERD1	105	-	CATGT
LOC_Os04g50030	TF_motif_seq_0249	ABRELATERD1	106	+	ATGTG
LOC_Os04g50030	TF_motif_seq_0249	ABRELATERD1	120	+	TCGTG
LOC_Os04g50030	TF_motif_seq_0249	ABRELATERD1	142	-	CACAT
LOC_Os04g50030	TF_motif_seq_0249	ABRELATERD1	196	-	CATGT
LOC_Os04g50030	TF_motif_seq_0249	ABRELATERD1	197	+	ATGTG
LOC_Os04g50030	TF_motif_seq_0249	ABRELATERD1	213	-	CTCGT
LOC_Os04g50030	TF_motif_seq_0249	ABRELATERD1	214	+	TCGTG
LOC_Os04g50030	TF_motif_seq_0249	ABRELATERD1	270	-	GACGT
LOC_Os04g50030	TF_motif_seq_0249	ABRELATERD1	271	+	ACGTA
LOC_Os04g50030	TF_motif_seq_0249	ABRELATERD1	292	-	CAGGT
LOC_Os04g50030	TF_motif_seq_0249	ABRELATERD1	358	+	ATGTG
LOC_Os04g50030	TF_motif_seq_0249	ABRELATERD1	376	+	ACTTG
LOC_Os04g50030	TF_motif_seq_0249	ABRELATERD1	415	-	CACGA
LOC_Os04g50030	TF_motif_seq_0249	ABRELATERD1	532	-	CACAT
LOC_Os04g50030	TF_motif_seq_0249	ABRELATERD1	541	-	CATGT
LOC_Os04g50030	TF_motif_seq_0249	ABRELATERD1	548	+	ACATG
LOC_Os04g50030	TF_motif_seq_0249	ABRELATERD1	549	-	CATGT
LOC_Os04g50030	TF_motif_seq_0249	ABRELATERD1	555	-	CACAT
LOC_Os04g50030	TF_motif_seq_0249	ABRELATERD1	556	+	ACATG
LOC_Os04g50030	TF_motif_seq_0249	ABRELATERD1	557	-	CATGT
LOC_Os04g50030	TF_motif_seq_0249	ABRELATERD1	586	+	TCGTG
LOC_Os04g50030	TF_motif_seq_0249	ABRELATERD1	666	+	TCGTG
LOC_Os04g50030	TF_motif_seq_0249	ABRELATERD1	707	+	AAGTG
LOC_Os04g50030	TF_motif_seq_0249	ABRELATERD1	834	-	CATGT
LOC_Os04g50030	TF_motif_seq_0249	ABRELATERD1	835	+	ATGTG
LOC_Os04g50030	TF_motif_seq_0249	ABRELATERD1	950	+	ACCTG
LOC_Os04g50030	TF_motif_seq_0249	ABRELATERD1	1066	-	CACCT
LOC_Os04g50030	TF_motif_seq_0249	ABRELATERD1	1071	-	CTCGT
LOC_Os04g50030	TF_motif_seq_0249	ABRELATERD1	1128	+	TCGTG
LOC_Os04g50030	TF_motif_seq_0249	ABRELATERD1	1154	-	CACGA
LOC_Os04g50030	TF_motif_seq_0249	ABRELATERD1	1155	+	ACGAG
LOC_Os04g50030	TF_motif_seq_0249	ABRELATERD1	1208	-	CAGGT
LOC_Os04g50030	TF_motif_seq_0249	ABRELATERD1	1247	-	CACGA
LOC_Os04g50030	TF_motif_seq_0249	ABRELATERD1	1255	-	CACGC
LOC_Os04g50030	TF_motif_seq_0249	ABRELATERD1	1275	+	ACATG
LOC_Os04g50030	TF_motif_seq_0249	ABRELATERD1	1283	-	CACAT
LOC_Os04g50030	TF_motif_seq_0249	ABRELATERD1	1313	-	CTCGT
LOC_Os04g50030	TF_motif_seq_0249	ABRELATERD1	1348	-	CACGC
LOC_Os04g50030	TF_motif_seq_0249	ABRELATERD1	1360	-	CCCGT
LOC_Os04g50030	TF_motif_seq_0249	ABRELATERD1	1361	+	CCGTG
LOC_Os04g50030	TF_motif_seq_0249	ABRELATERD1	1372	+	ACGCG
LOC_Os04g50030	TF_motif_seq_0249	ABRELATERD1	1373	-	CGCGT
LOC_Os04g50030	TF_motif_seq_0249	ABRELATERD1	1374	+	GCGTG
LOC_Os04g50030	TF_motif_seq_0249	ABRELATERD1	1387	-	CTCGT
LOC_Os04g50030	TF_motif_seq_0249	ABRELATERD1	1388	+	TCGTG
LOC_Os04g50030	TF_motif_seq_0249	ABRELATERD1	1394	+	GCGTG
LOC_Os04g50030	TF_motif_seq_0249	ABRELATERD1	1411	-	CACAT
LOC_Os04g50030	TF_motif_seq_0249	ABRELATERD1	1412	+	ACATG
LOC_Os04g50030	TF_motif_seq_0249	ABRELATERD1	1413	-	CATGT
LOC_Os04g50030	TF_motif_seq_0249	ABRELATERD1	1423	+	AGGTG
LOC_Os04g50030	TF_motif_seq_0249	ABRELATERD1	1485	-	CACCT
LOC_Os04g50030	TF_motif_seq_0249	ABRELATERD1	1503	+	ATGTG
LOC_Os04g50030	TF_motif_seq_0249	ABRELATERD1	1511	-	CACCT
LOC_Os04g50030	TF_motif_seq_0249	ABRELATERD1	1575	-	CATGT
LOC_Os04g50030	TF_motif_seq_0249	ABRELATERD1	1811	-	CACTT
LOC_Os04g50030	TF_motif_seq_0249	ABRELATERD1	1912	-	CACTT
LOC_Os04g50030	TF_motif_seq_0249	ABRELATERD1	1981	+	ACATG
LOC_Os04g50030	TF_motif_seq_0249	ABRELATERD1	2005	-	CAGGT
LOC_Os04g50030	TF_motif_seq_0249	ABRELATERD1	2031	+	ACGCG
LOC_Os04g50030	TF_motif_seq_0249	ABRELATERD1	2037	-	TACGT
LOC_Os04g50030	TF_motif_seq_0249	ABRELATERD1	2038	+	ACGTC
LOC_Os04g50030	TF_motif_seq_0249	ABRELATERD1	2055	-	CACCT
LOC_Os04g50030	TF_motif_seq_0249	ABRELATERD1	2100	-	CACGA
LOC_Os04g50030	TF_motif_seq_0249	ABRELATERD1	2101	+	ACGAG
LOC_Os04g50030	TF_motif_seq_0249	ABRELATERD1	2164	+	ACGGG
LOC_Os04g50030	TF_motif_seq_0249	ABRELATERD1	2186	-	CTCGT
LOC_Os04g50030	TF_motif_seq_0249	ABRELATERD1	2194	-	CAGGT
LOC_Os04g50030	TF_motif_seq_0249	ABRELATERD1	2232	-	GACGT
LOC_Os04g50030	TF_motif_seq_0249	ABRELATERD1	2233	+	ACGTG
LOC_Os04g50030	TF_motif_seq_0249	ABRELATERD1	2303	-	CACGC
LOC_Os04g50030	TF_motif_seq_0249	ABRELATERD1	2304	+	ACGCG
LOC_Os04g50030	TF_motif_seq_0249	ABRELATERD1	2321	-	CACGC
LOC_Os04g50030	TF_motif_seq_0249	ABRELATERD1	2334	-	CACAT
LOC_Os04g50030	TF_motif_seq_0249	ABRELATERD1	2361	-	GACGT
LOC_Os04g50030	TF_motif_seq_0249	ABRELATERD1	2362	+	ACGTG
LOC_Os04g50030	TF_motif_seq_0249	ABRELATERD1	2381	-	CACGT
LOC_Os04g50030	TF_motif_seq_0249	ABRELATERD1	2382	+	ACGTA
LOC_Os04g50030	TF_motif_seq_0249	ABRELATERD1	2386	+	ACGCG
LOC_Os04g50030	TF_motif_seq_0249	ABRELATERD1	2407	+	GCGTG
LOC_Os04g50030	TF_motif_seq_0249	ABRELATERD1	2413	+	GCGTG
LOC_Os04g50030	TF_motif_seq_0249	ABRELATERD1	2431	+	GCGTG
LOC_Os04g50030	TF_motif_seq_0249	ABRELATERD1	2442	-	AACGT
LOC_Os04g50030	TF_motif_seq_0249	ABRELATERD1	2443	+	ACGTG
LOC_Os04g50030	TF_motif_seq_0249	ABRELATERD1	2482	+	TCGTG
LOC_Os04g50030	TF_motif_seq_0249	ABRELATERD1	2493	-	CACGG
LOC_Os04g50030	TF_motif_seq_0249	ABRELATERD1	2494	+	ACGGG
LOC_Os04g50030	TF_motif_seq_0249	ABRELATERD1	2595	-	CAGGT
LOC_Os04g50030	TF_motif_seq_0249	ABRELATERD1	2610	-	AACGT
LOC_Os04g50030	TF_motif_seq_0249	ABRELATERD1	2611	+	ACGTC
LOC_Os04g50030	TF_motif_seq_0249	ABRELATERD1	2670	-	AACGT
LOC_Os04g50030	TF_motif_seq_0249	ABRELATERD1	2671	+	ACGTC
LOC_Os04g50030	TF_motif_seq_0249	ABRELATERD1	2680	+	ACGAG
LOC_Os04g50030	TF_motif_seq_0249	ABRELATERD1	2780	-	CGCGT
LOC_Os04g50030	TF_motif_seq_0249	ABRELATERD1	2795	-	CCCGT
LOC_Os04g50030	TF_motif_seq_0249	ABRELATERD1	2813	-	CCCGT
LOC_Os04g50030	TF_motif_seq_0249	ABRELATERD1	2824	+	ACCTG
LOC_Os04g50030	TF_motif_seq_0249	ABRELATERD1	2839	+	ACATG
LOC_Os04g50030	TF_motif_seq_0249	ABRELATERD1	2902	-	CACGG
LOC_Os03g13140	TF_motif_seq_0249	ABRELATERD1	13	-	CATGT
LOC_Os03g13140	TF_motif_seq_0249	ABRELATERD1	34	-	CACAT
LOC_Os03g13140	TF_motif_seq_0249	ABRELATERD1	108	+	ACGGG
LOC_Os03g13140	TF_motif_seq_0249	ABRELATERD1	150	+	AGGTG
LOC_Os03g13140	TF_motif_seq_0249	ABRELATERD1	336	-	CAGGT
LOC_Os03g13140	TF_motif_seq_0249	ABRELATERD1	461	-	CACCT
LOC_Os03g13140	TF_motif_seq_0249	ABRELATERD1	545	+	ACCTG
LOC_Os03g13140	TF_motif_seq_0249	ABRELATERD1	650	+	ACCTG
LOC_Os03g13140	TF_motif_seq_0249	ABRELATERD1	691	-	CACTT
LOC_Os03g13140	TF_motif_seq_0249	ABRELATERD1	782	+	ACGAG
LOC_Os03g13140	TF_motif_seq_0249	ABRELATERD1	799	-	AACGT
LOC_Os03g13140	TF_motif_seq_0249	ABRELATERD1	800	+	ACGTC
LOC_Os03g13140	TF_motif_seq_0249	ABRELATERD1	901	-	CACGA
LOC_Os03g13140	TF_motif_seq_0249	ABRELATERD1	1028	+	ACCTG
LOC_Os03g13140	TF_motif_seq_0249	ABRELATERD1	1045	-	CTCGT
LOC_Os03g13140	TF_motif_seq_0249	ABRELATERD1	1046	+	TCGTG
LOC_Os03g13140	TF_motif_seq_0249	ABRELATERD1	1072	-	CACCT
LOC_Os03g13140	TF_motif_seq_0249	ABRELATERD1	1083	-	CACGT
LOC_Os03g13140	TF_motif_seq_0249	ABRELATERD1	1084	+	ACGTA
LOC_Os03g13140	TF_motif_seq_0249	ABRELATERD1	1095	-	CACGG
LOC_Os03g13140	TF_motif_seq_0249	ABRELATERD1	1150	+	ACTTG
LOC_Os03g13140	TF_motif_seq_0249	ABRELATERD1	1185	+	CCGTG
LOC_Os03g13140	TF_motif_seq_0249	ABRELATERD1	1200	-	CATGT
LOC_Os03g13140	TF_motif_seq_0249	ABRELATERD1	1211	-	AACGT
LOC_Os03g13140	TF_motif_seq_0249	ABRELATERD1	1212	+	ACGTT
LOC_Os03g13140	TF_motif_seq_0249	ABRELATERD1	1219	+	ACCTG
LOC_Os03g13140	TF_motif_seq_0249	ABRELATERD1	1241	-	CACGA
LOC_Os03g13140	TF_motif_seq_0249	ABRELATERD1	1282	+	AAGTG
LOC_Os03g13140	TF_motif_seq_0249	ABRELATERD1	1288	-	AACGT
LOC_Os03g13140	TF_motif_seq_0249	ABRELATERD1	1289	+	ACGTT
LOC_Os03g13140	TF_motif_seq_0249	ABRELATERD1	1298	+	ACTTG
LOC_Os03g13140	TF_motif_seq_0249	ABRELATERD1	1329	-	CACGC
LOC_Os03g13140	TF_motif_seq_0249	ABRELATERD1	1330	+	ACGCG
LOC_Os03g13140	TF_motif_seq_0249	ABRELATERD1	1337	-	CACGT
LOC_Os03g13140	TF_motif_seq_0249	ABRELATERD1	1338	+	ACGTT
LOC_Os03g13140	TF_motif_seq_0249	ABRELATERD1	1363	-	CACAT
LOC_Os03g13140	TF_motif_seq_0249	ABRELATERD1	1525	-	CAGGT
LOC_Os03g13140	TF_motif_seq_0249	ABRELATERD1	1595	+	AGGTG
LOC_Os03g13140	TF_motif_seq_0249	ABRELATERD1	1612	+	ATGTG
LOC_Os03g13140	TF_motif_seq_0249	ABRELATERD1	1700	-	CACGG
LOC_Os03g13140	TF_motif_seq_0249	ABRELATERD1	1758	+	ACTTG
LOC_Os03g13140	TF_motif_seq_0249	ABRELATERD1	1785	-	CACGG
LOC_Os03g13140	TF_motif_seq_0249	ABRELATERD1	1790	-	CACGA
LOC_Os03g13140	TF_motif_seq_0249	ABRELATERD1	1820	-	CTCGT
LOC_Os03g13140	TF_motif_seq_0249	ABRELATERD1	1881	-	CACCT
LOC_Os03g13140	TF_motif_seq_0249	ABRELATERD1	1882	+	ACCTG
LOC_Os03g13140	TF_motif_seq_0249	ABRELATERD1	2007	-	CTCGT
LOC_Os03g13140	TF_motif_seq_0249	ABRELATERD1	2008	+	TCGTG
LOC_Os03g13140	TF_motif_seq_0249	ABRELATERD1	2069	-	CAAGT
LOC_Os03g13140	TF_motif_seq_0249	ABRELATERD1	2135	+	ACATG
LOC_Os03g13140	TF_motif_seq_0249	ABRELATERD1	2139	+	GCGTG
LOC_Os03g13140	TF_motif_seq_0249	ABRELATERD1	2220	+	ACATG
LOC_Os03g13140	TF_motif_seq_0249	ABRELATERD1	2221	-	CATGT
LOC_Os03g13140	TF_motif_seq_0249	ABRELATERD1	2222	+	ATGTG
LOC_Os05g45460	TF_motif_seq_0039	ABREMOTIFIIIOSRAB16B	2031	+	GCCGCgctgc
LOC_Os04g50030	TF_motif_seq_0039	ABREMOTIFIIIOSRAB16B	2025	+	GCCGCgacgc
LOC_Os04g50030	TF_motif_seq_0039	ABREMOTIFIIIOSRAB16B	2249	+	GCCGCggggg
LOC_Os04g50030	TF_motif_seq_0039	ABREMOTIFIIIOSRAB16B	2399	-	gcagcGCGGC
LOC_Os04g50030	TF_motif_seq_0039	ABREMOTIFIIIOSRAB16B	2631	+	GCCGCgggcc
LOC_Os04g50030	TF_motif_seq_0039	ABREMOTIFIIIOSRAB16B	2744	-	gcccgGCGGC
LOC_Os03g13140	TF_motif_seq_0039	ABREMOTIFIIIOSRAB16B	972	-	gtcgcGCGGC
LOC_Os07g44440	TF_motif_seq_0013	ABREMOTIFIOSRAB16B	231	-	cccctGTACT
LOC_Os07g44440	TF_motif_seq_0013	ABREMOTIFIOSRAB16B	262	-	ggcaaGTACT
LOC_Os07g44440	TF_motif_seq_0013	ABREMOTIFIOSRAB16B	918	+	AGTACggaga
LOC_Os07g44440	TF_motif_seq_0013	ABREMOTIFIOSRAB16B	935	+	AGTACggaga
LOC_Os06g40870	TF_motif_seq_0013	ABREMOTIFIOSRAB16B	283	+	AGTACgtggc
LOC_Os05g45460	TF_motif_seq_0013	ABREMOTIFIOSRAB16B	353	-	gaagcGTACT
LOC_Os05g45460	TF_motif_seq_0013	ABREMOTIFIOSRAB16B	1296	+	AGTACtggcc
LOC_Os05g45460	TF_motif_seq_0013	ABREMOTIFIOSRAB16B	1716	-	gcagcGTACT
LOC_Os04g50030	TF_motif_seq_0013	ABREMOTIFIOSRAB16B	1978	+	AGTACatgag
LOC_Os03g13140	TF_motif_seq_0013	ABREMOTIFIOSRAB16B	868	-	gagccGTACT
LOC_Os07g44440	TF_motif_seq_0406	ABREOSRAB21	2019	-	ggcGACGT
LOC_Os04g50030	TF_motif_seq_0406	ABREOSRAB21	2229	-	ggcGACGT
LOC_Os04g50030	TF_motif_seq_0406	ABREOSRAB21	2671	+	ACGTCgcc
LOC_Os03g13140	TF_motif_seq_0406	ABREOSRAB21	800	+	ACGTCggc
LOC_Os03g13140	TF_motif_seq_0406	ABREOSRAB21	1334	-	gccCACGT
LOC_Os09g20220	TF_motif_seq_0374	ABRERATCAL	570	-	aCACGTg
LOC_Os09g20220	TF_motif_seq_0374	ABRERATCAL	571	+	cACGTGc
LOC_Os09g20220	TF_motif_seq_0374	ABRERATCAL	821	-	gCACGTt
LOC_Os07g44440	TF_motif_seq_0374	ABRERATCAL	67	+	cACGCGt
LOC_Os07g44440	TF_motif_seq_0374	ABRERATCAL	68	-	aCGCGTg
LOC_Os05g45460	TF_motif_seq_0374	ABRERATCAL	157	+	aACGCGc
LOC_Os04g50030	TF_motif_seq_0374	ABRERATCAL	1372	-	aCGCGTg
LOC_Os04g50030	TF_motif_seq_0374	ABRERATCAL	2303	+	cACGCGg
LOC_Os04g50030	TF_motif_seq_0374	ABRERATCAL	2779	-	gCGCGTt
LOC_Os03g13140	TF_motif_seq_0374	ABRERATCAL	1329	+	cACGCGc
LOC_Os03g13140	TF_motif_seq_0374	ABRERATCAL	1336	-	cCACGTt
LOC_Os06g40870	TF_motif_seq_0029	ACEATCHS	1600	+	GACACggacc
LOC_Os05g45460	TF_motif_seq_0029	ACEATCHS	647	-	ttgatGTGTC
LOC_Os04g50030	TF_motif_seq_0029	ACEATCHS	2479	-	ccgtcGTGTC
LOC_Os03g13140	TF_motif_seq_0029	ACEATCHS	1400	+	GACACtaata
LOC_Os09g20220	TF_motif_seq_0353	ACGTABREMOTIFA2OSEM	569	-	taCACGT
LOC_Os06g40870	TF_motif_seq_0353	ACGTABREMOTIFA2OSEM	286	+	ACGTGgc
LOC_Os06g40870	TF_motif_seq_0353	ACGTABREMOTIFA2OSEM	988	-	aaCACGT
LOC_Os04g50030	TF_motif_seq_0353	ACGTABREMOTIFA2OSEM	2233	+	ACGTGgt
LOC_Os04g50030	TF_motif_seq_0353	ACGTABREMOTIFA2OSEM	2362	+	ACGTGtt
LOC_Os04g50030	TF_motif_seq_0353	ACGTABREMOTIFA2OSEM	2379	-	tcCACGT
LOC_Os04g50030	TF_motif_seq_0353	ACGTABREMOTIFA2OSEM	2443	+	ACGTGac
LOC_Os03g13140	TF_motif_seq_0353	ACGTABREMOTIFA2OSEM	1081	-	tcCACGT
LOC_Os03g13140	TF_motif_seq_0353	ACGTABREMOTIFA2OSEM	1335	-	ccCACGT
LOC_Os09g20220	TF_motif_seq_0372	ACGTOSGLUB1	571	-	caCGTGC
LOC_Os09g20220	TF_motif_seq_0372	ACGTOSGLUB1	1636	+	GTATGtg
LOC_Os09g20220	TF_motif_seq_0372	ACGTOSGLUB1	2504	+	GTTCGtg
LOC_Os09g20220	TF_motif_seq_0372	ACGTOSGLUB1	2642	+	GTACGag
LOC_Os07g44440	TF_motif_seq_0372	ACGTOSGLUB1	72	+	GTGCGtg
LOC_Os07g44440	TF_motif_seq_0372	ACGTOSGLUB1	264	-	caAGTAC
LOC_Os07g44440	TF_motif_seq_0372	ACGTOSGLUB1	1062	-	gaCGTAC
LOC_Os07g44440	TF_motif_seq_0372	ACGTOSGLUB1	1065	+	GTACGcg
LOC_Os07g44440	TF_motif_seq_0372	ACGTOSGLUB1	2160	+	GTCCGtg
LOC_Os07g44440	TF_motif_seq_0372	ACGTOSGLUB1	2207	+	GTGCGtg
LOC_Os06g40870	TF_motif_seq_0372	ACGTOSGLUB1	155	-	ctCGTAC
LOC_Os06g40870	TF_motif_seq_0372	ACGTOSGLUB1	284	+	GTACGtg
LOC_Os06g40870	TF_motif_seq_0372	ACGTOSGLUB1	805	-	caCGAAC
LOC_Os06g40870	TF_motif_seq_0372	ACGTOSGLUB1	1148	-	caCGAAC
LOC_Os06g40870	TF_motif_seq_0372	ACGTOSGLUB1	1602	-	caCGGAC
LOC_Os05g45460	TF_motif_seq_0372	ACGTOSGLUB1	272	+	GTACGag
LOC_Os05g45460	TF_motif_seq_0372	ACGTOSGLUB1	373	-	caCATAC
LOC_Os05g45460	TF_motif_seq_0372	ACGTOSGLUB1	1015	+	GTTCGtg
LOC_Os04g50030	TF_motif_seq_0372	ACGTOSGLUB1	549	-	caTGTAC
LOC_Os04g50030	TF_motif_seq_0372	ACGTOSGLUB1	1392	+	GTGCGtg
LOC_Os04g50030	TF_motif_seq_0372	ACGTOSGLUB1	1979	+	GTACAtg
LOC_Os04g50030	TF_motif_seq_0372	ACGTOSGLUB1	2162	+	GTACGgg
LOC_Os04g50030	TF_motif_seq_0372	ACGTOSGLUB1	2381	-	caCGTAC
LOC_Os04g50030	TF_motif_seq_0372	ACGTOSGLUB1	2384	+	GTACGcg
LOC_Os04g50030	TF_motif_seq_0372	ACGTOSGLUB1	2411	+	GTGCGtg
LOC_Os03g13140	TF_motif_seq_0372	ACGTOSGLUB1	1083	-	caCGTAA
LOC_Os03g13140	TF_motif_seq_0372	ACGTOSGLUB1	1241	-	caCGAAC
LOC_Os03g13140	TF_motif_seq_0372	ACGTOSGLUB1	1593	+	GTAGGtg
LOC_Os03g13140	TF_motif_seq_0372	ACGTOSGLUB1	2133	+	GTACAtg
LOC_Os09g20220	TF_motif_seq_0036	ACGTROOT1	2032	+	GCCACtcggg
LOC_Os09g20220	TF_motif_seq_0036	ACGTROOT1	2545	-	tcgccGTGGC
LOC_Os09g20220	TF_motif_seq_0036	ACGTROOT1	2569	-	ggctgGTGGC
LOC_Os07g44440	TF_motif_seq_0036	ACGTROOT1	65	+	GCCACgcgtg
LOC_Os06g40870	TF_motif_seq_0036	ACGTROOT1	283	-	agtacGTGGC
LOC_Os06g40870	TF_motif_seq_0036	ACGTROOT1	604	-	gaaccGTGGC
LOC_Os04g50030	TF_motif_seq_0036	ACGTROOT1	2556	+	GCCACcagcc
LOC_Os04g50030	TF_motif_seq_0036	ACGTROOT1	2843	-	gcccgGTGGC
LOC_Os09g20220	TF_motif_seq_0168	AGAMOUSATCONSENSUS	941	-	ttctcctagcaGGTAA
LOC_Os05g45460	TF_motif_seq_0168	AGAMOUSATCONSENSUS	62	+	TTACCaatttggggaa
LOC_Os05g45460	TF_motif_seq_0156	AGATCONSENSUS	62	+	TTACCaatttgggga
LOC_Os05g45460	TF_motif_seq_0183	AGL1ATCONSENSUS	61	-	tTTACCaatttggggaaa
LOC_Os09g20220	TF_motif_seq_0343	ANAERO1CONSENSUS	67	-	atTGTTT
LOC_Os09g20220	TF_motif_seq_0343	ANAERO1CONSENSUS	591	+	AAACAga
LOC_Os09g20220	TF_motif_seq_0343	ANAERO1CONSENSUS	921	+	AAACAat
LOC_Os07g44440	TF_motif_seq_0343	ANAERO1CONSENSUS	309	+	AAACAaa
LOC_Os07g44440	TF_motif_seq_0343	ANAERO1CONSENSUS	377	-	atTGTTT
LOC_Os07g44440	TF_motif_seq_0343	ANAERO1CONSENSUS	583	+	AAACAaa
LOC_Os07g44440	TF_motif_seq_0343	ANAERO1CONSENSUS	609	+	AAACAaa
LOC_Os07g44440	TF_motif_seq_0343	ANAERO1CONSENSUS	667	+	AAACAaa
LOC_Os07g44440	TF_motif_seq_0343	ANAERO1CONSENSUS	693	+	AAACAaa
LOC_Os07g44440	TF_motif_seq_0343	ANAERO1CONSENSUS	1491	-	atTGTTT
LOC_Os07g44440	TF_motif_seq_0343	ANAERO1CONSENSUS	1533	+	AAACAca
LOC_Os07g44440	TF_motif_seq_0343	ANAERO1CONSENSUS	1715	-	tgTGTTT
LOC_Os06g40870	TF_motif_seq_0343	ANAERO1CONSENSUS	1283	+	AAACAag
LOC_Os05g45460	TF_motif_seq_0343	ANAERO1CONSENSUS	2	+	AAACAat
LOC_Os05g45460	TF_motif_seq_0343	ANAERO1CONSENSUS	190	-	ctTGTTT
LOC_Os05g45460	TF_motif_seq_0343	ANAERO1CONSENSUS	1263	+	AAACAca
LOC_Os05g45460	TF_motif_seq_0343	ANAERO1CONSENSUS	1742	-	ttTGTTT
LOC_Os05g45460	TF_motif_seq_0343	ANAERO1CONSENSUS	1834	-	gtTGTTT
LOC_Os05g45460	TF_motif_seq_0343	ANAERO1CONSENSUS	2348	-	ttTGTTT
LOC_Os05g45460	TF_motif_seq_0343	ANAERO1CONSENSUS	2396	-	taTGTTT
LOC_Os04g50030	TF_motif_seq_0343	ANAERO1CONSENSUS	139	+	AAACAca
LOC_Os04g50030	TF_motif_seq_0343	ANAERO1CONSENSUS	563	+	AAACAga
LOC_Os04g50030	TF_motif_seq_0343	ANAERO1CONSENSUS	1749	-	tcTGTTT
LOC_Os04g50030	TF_motif_seq_0343	ANAERO1CONSENSUS	1783	+	AAACAag
LOC_Os04g50030	TF_motif_seq_0343	ANAERO1CONSENSUS	1799	+	AAACAac
LOC_Os04g50030	TF_motif_seq_0343	ANAERO1CONSENSUS	1860	+	AAACAaa
LOC_Os03g13140	TF_motif_seq_0343	ANAERO1CONSENSUS	1576	-	taTGTTT
LOC_Os03g13140	TF_motif_seq_0343	ANAERO1CONSENSUS	1916	-	gtTGTTT
LOC_Os09g20220	TF_motif_seq_0291	ANAERO2CONSENSUS	1907	+	AGCAGc
LOC_Os09g20220	TF_motif_seq_0291	ANAERO2CONSENSUS	1969	+	AGCAGc
LOC_Os09g20220	TF_motif_seq_0291	ANAERO2CONSENSUS	2222	-	gCTGCT
LOC_Os07g44440	TF_motif_seq_0291	ANAERO2CONSENSUS	1927	+	AGCAGc
LOC_Os06g40870	TF_motif_seq_0291	ANAERO2CONSENSUS	1039	+	AGCAGc
LOC_Os05g45460	TF_motif_seq_0291	ANAERO2CONSENSUS	1715	+	AGCAGc
LOC_Os05g45460	TF_motif_seq_0291	ANAERO2CONSENSUS	1823	+	AGCAGc
LOC_Os05g45460	TF_motif_seq_0291	ANAERO2CONSENSUS	2036	-	gCTGCT
LOC_Os04g50030	TF_motif_seq_0291	ANAERO2CONSENSUS	1964	-	gCTGCT
LOC_Os04g50030	TF_motif_seq_0291	ANAERO2CONSENSUS	1967	-	gCTGCT
LOC_Os04g50030	TF_motif_seq_0291	ANAERO2CONSENSUS	2095	+	AGCAGc
LOC_Os04g50030	TF_motif_seq_0291	ANAERO2CONSENSUS	2740	+	AGCAGc
LOC_Os03g13140	TF_motif_seq_0291	ANAERO2CONSENSUS	761	+	AGCAGc
LOC_Os09g20220	TF_motif_seq_0390	ANAERO3CONSENSUS	133	+	TCATCtc
LOC_Os09g20220	TF_motif_seq_0390	ANAERO3CONSENSUS	272	+	TCATCtc
LOC_Os09g20220	TF_motif_seq_0390	ANAERO3CONSENSUS	827	-	ttGATGA
LOC_Os09g20220	TF_motif_seq_0390	ANAERO3CONSENSUS	1088	-	atGATGA
LOC_Os09g20220	TF_motif_seq_0390	ANAERO3CONSENSUS	1091	-	atGATGA
LOC_Os09g20220	TF_motif_seq_0390	ANAERO3CONSENSUS	1094	-	atGATGA
LOC_Os09g20220	TF_motif_seq_0390	ANAERO3CONSENSUS	1197	+	TCATCat
LOC_Os07g44440	TF_motif_seq_0390	ANAERO3CONSENSUS	94	-	gtGATGA
LOC_Os07g44440	TF_motif_seq_0390	ANAERO3CONSENSUS	1187	-	atGATGA
LOC_Os07g44440	TF_motif_seq_0390	ANAERO3CONSENSUS	1365	-	gtGATGA
LOC_Os07g44440	TF_motif_seq_0390	ANAERO3CONSENSUS	1442	+	TCATCac
LOC_Os07g44440	TF_motif_seq_0390	ANAERO3CONSENSUS	1879	-	ctGATGA
LOC_Os07g44440	TF_motif_seq_0390	ANAERO3CONSENSUS	1996	+	TCATCat
LOC_Os07g44440	TF_motif_seq_0390	ANAERO3CONSENSUS	2098	+	TCATCat
LOC_Os06g40870	TF_motif_seq_0390	ANAERO3CONSENSUS	434	+	TCATCat
LOC_Os06g40870	TF_motif_seq_0390	ANAERO3CONSENSUS	437	+	TCATCcc
LOC_Os06g40870	TF_motif_seq_0390	ANAERO3CONSENSUS	576	+	TCATCgc
LOC_Os06g40870	TF_motif_seq_0390	ANAERO3CONSENSUS	1215	-	gaGATGA
LOC_Os06g40870	TF_motif_seq_0390	ANAERO3CONSENSUS	1546	-	ctGATGA
LOC_Os05g45460	TF_motif_seq_0390	ANAERO3CONSENSUS	337	-	ggGATGA
LOC_Os05g45460	TF_motif_seq_0390	ANAERO3CONSENSUS	382	-	ctGATGA
LOC_Os05g45460	TF_motif_seq_0390	ANAERO3CONSENSUS	493	+	TCATCaa
LOC_Os05g45460	TF_motif_seq_0390	ANAERO3CONSENSUS	1619	-	gaGATGA
LOC_Os04g50030	TF_motif_seq_0390	ANAERO3CONSENSUS	1302	+	TCATCcc
LOC_Os04g50030	TF_motif_seq_0390	ANAERO3CONSENSUS	2299	+	TCATCac
LOC_Os04g50030	TF_motif_seq_0390	ANAERO3CONSENSUS	2650	+	TCATCgc
LOC_Os03g13140	TF_motif_seq_0390	ANAERO3CONSENSUS	4	-	atGATGA
LOC_Os03g13140	TF_motif_seq_0390	ANAERO3CONSENSUS	262	+	TCATCag
LOC_Os07g44440	TF_motif_seq_0490	ANAERO4CONSENSUS	578	-	ttacAAAAC
LOC_Os07g44440	TF_motif_seq_0490	ANAERO4CONSENSUS	662	-	ttacAAAAC
LOC_Os05g45460	TF_motif_seq_0490	ANAERO4CONSENSUS	508	-	ttgaAAAAC
LOC_Os04g50030	TF_motif_seq_0490	ANAERO4CONSENSUS	1	-	ttgtGAAAC
LOC_Os05g45460	TF_motif_seq_0194	ANAEROBICCISZMGAPC4	1422	+	CGAAAaatccaactgagcac
LOC_Os03g13140	TF_motif_seq_0194	ANAEROBICCISZMGAPC4	1905	+	CGAAAccagcagttgttttc
LOC_Os07g44440	TF_motif_seq_0011	ARECOREZMGAPC4	1273	+	AGCAAtcgtc
LOC_Os07g44440	TF_motif_seq_0011	ARECOREZMGAPC4	1821	-	gatgcTTGCT
LOC_Os05g45460	TF_motif_seq_0011	ARECOREZMGAPC4	345	+	AGCAAccgga
LOC_Os04g50030	TF_motif_seq_0011	ARECOREZMGAPC4	1820	-	aatcaTTGCT
LOC_Os04g50030	TF_motif_seq_0011	ARECOREZMGAPC4	2148	+	AGCAAcggcg
LOC_Os03g13140	TF_motif_seq_0011	ARECOREZMGAPC4	135	-	gaataTTGCT
LOC_Os03g13140	TF_motif_seq_0011	ARECOREZMGAPC4	1997	+	AGCAAtggct
LOC_Os09g20220	TF_motif_seq_0268	ARR1AT	156	+	AGATT
LOC_Os09g20220	TF_motif_seq_0268	ARR1AT	319	+	GGATT
LOC_Os09g20220	TF_motif_seq_0268	ARR1AT	529	-	AATCC
LOC_Os09g20220	TF_motif_seq_0268	ARR1AT	546	+	AGATT
LOC_Os09g20220	TF_motif_seq_0268	ARR1AT	732	-	AATCT
LOC_Os09g20220	TF_motif_seq_0268	ARR1AT	811	-	AATCG
LOC_Os09g20220	TF_motif_seq_0268	ARR1AT	925	-	AATCT
LOC_Os09g20220	TF_motif_seq_0268	ARR1AT	978	+	GGATT
LOC_Os09g20220	TF_motif_seq_0268	ARR1AT	1183	-	AATCC
LOC_Os09g20220	TF_motif_seq_0268	ARR1AT	1257	-	AATCA
LOC_Os09g20220	TF_motif_seq_0268	ARR1AT	1385	+	AGATT
LOC_Os09g20220	TF_motif_seq_0268	ARR1AT	1400	-	AATCC
LOC_Os09g20220	TF_motif_seq_0268	ARR1AT	1411	+	GGATT
LOC_Os09g20220	TF_motif_seq_0268	ARR1AT	1448	+	TGATT
LOC_Os09g20220	TF_motif_seq_0268	ARR1AT	1485	-	AATCT
LOC_Os09g20220	TF_motif_seq_0268	ARR1AT	1570	-	AATCA
LOC_Os09g20220	TF_motif_seq_0268	ARR1AT	1735	-	AATCC
LOC_Os09g20220	TF_motif_seq_0268	ARR1AT	1804	-	AATCA
LOC_Os09g20220	TF_motif_seq_0268	ARR1AT	1887	-	AATCA
LOC_Os09g20220	TF_motif_seq_0268	ARR1AT	1952	-	AATCT
LOC_Os09g20220	TF_motif_seq_0268	ARR1AT	2541	+	GGATT
LOC_Os07g44440	TF_motif_seq_0268	ARR1AT	327	-	AATCA
LOC_Os07g44440	TF_motif_seq_0268	ARR1AT	892	+	TGATT
LOC_Os07g44440	TF_motif_seq_0268	ARR1AT	905	+	TGATT
LOC_Os07g44440	TF_motif_seq_0268	ARR1AT	928	+	GGATT
LOC_Os07g44440	TF_motif_seq_0268	ARR1AT	995	+	TGATT
LOC_Os07g44440	TF_motif_seq_0268	ARR1AT	1050	+	AGATT
LOC_Os07g44440	TF_motif_seq_0268	ARR1AT	1087	-	AATCC
LOC_Os07g44440	TF_motif_seq_0268	ARR1AT	1131	-	AATCA
LOC_Os07g44440	TF_motif_seq_0268	ARR1AT	1160	-	AATCA
LOC_Os07g44440	TF_motif_seq_0268	ARR1AT	1194	-	AATCA
LOC_Os07g44440	TF_motif_seq_0268	ARR1AT	1276	-	AATCG
LOC_Os07g44440	TF_motif_seq_0268	ARR1AT	1505	-	AATCA
LOC_Os07g44440	TF_motif_seq_0268	ARR1AT	1545	+	TGATT
LOC_Os07g44440	TF_motif_seq_0268	ARR1AT	1682	-	AATCC
LOC_Os07g44440	TF_motif_seq_0268	ARR1AT	1765	+	AGATT
LOC_Os07g44440	TF_motif_seq_0268	ARR1AT	1837	-	AATCC
LOC_Os07g44440	TF_motif_seq_0268	ARR1AT	1921	-	AATCG
LOC_Os07g44440	TF_motif_seq_0268	ARR1AT	1983	-	AATCC
LOC_Os07g44440	TF_motif_seq_0268	ARR1AT	1989	+	CGATT
LOC_Os07g44440	TF_motif_seq_0268	ARR1AT	2202	-	AATCC
LOC_Os06g40870	TF_motif_seq_0268	ARR1AT	1	-	AATCG
LOC_Os06g40870	TF_motif_seq_0268	ARR1AT	329	-	AATCT
LOC_Os06g40870	TF_motif_seq_0268	ARR1AT	530	+	CGATT
LOC_Os06g40870	TF_motif_seq_0268	ARR1AT	537	+	TGATT
LOC_Os06g40870	TF_motif_seq_0268	ARR1AT	637	-	AATCT
LOC_Os06g40870	TF_motif_seq_0268	ARR1AT	772	-	AATCA
LOC_Os06g40870	TF_motif_seq_0268	ARR1AT	802	-	AATCA
LOC_Os06g40870	TF_motif_seq_0268	ARR1AT	893	-	AATCT
LOC_Os06g40870	TF_motif_seq_0268	ARR1AT	1347	+	GGATT
LOC_Os06g40870	TF_motif_seq_0268	ARR1AT	1442	-	AATCA
LOC_Os06g40870	TF_motif_seq_0268	ARR1AT	1515	+	TGATT
LOC_Os06g40870	TF_motif_seq_0268	ARR1AT	1524	+	TGATT
LOC_Os06g40870	TF_motif_seq_0268	ARR1AT	1657	+	TGATT
LOC_Os06g40870	TF_motif_seq_0268	ARR1AT	1678	-	AATCA
LOC_Os05g45460	TF_motif_seq_0268	ARR1AT	6	-	AATCG
LOC_Os05g45460	TF_motif_seq_0268	ARR1AT	37	-	AATCA
LOC_Os05g45460	TF_motif_seq_0268	ARR1AT	100	-	AATCA
LOC_Os05g45460	TF_motif_seq_0268	ARR1AT	163	+	CGATT
LOC_Os05g45460	TF_motif_seq_0268	ARR1AT	184	-	AATCT
LOC_Os05g45460	TF_motif_seq_0268	ARR1AT	227	-	AATCC
LOC_Os05g45460	TF_motif_seq_0268	ARR1AT	293	+	GGATT
LOC_Os05g45460	TF_motif_seq_0268	ARR1AT	386	+	TGATT
LOC_Os05g45460	TF_motif_seq_0268	ARR1AT	394	+	TGATT
LOC_Os05g45460	TF_motif_seq_0268	ARR1AT	405	+	AGATT
LOC_Os05g45460	TF_motif_seq_0268	ARR1AT	413	-	AATCA
LOC_Os05g45460	TF_motif_seq_0268	ARR1AT	421	-	AATCT
LOC_Os05g45460	TF_motif_seq_0268	ARR1AT	620	-	AATCT
LOC_Os05g45460	TF_motif_seq_0268	ARR1AT	1162	-	AATCA
LOC_Os05g45460	TF_motif_seq_0268	ARR1AT	1168	+	GGATT
LOC_Os05g45460	TF_motif_seq_0268	ARR1AT	1322	-	AATCA
LOC_Os05g45460	TF_motif_seq_0268	ARR1AT	1326	+	AGATT
LOC_Os05g45460	TF_motif_seq_0268	ARR1AT	1427	-	AATCC
LOC_Os05g45460	TF_motif_seq_0268	ARR1AT	1468	+	GGATT
LOC_Os05g45460	TF_motif_seq_0268	ARR1AT	1474	-	AATCC
LOC_Os05g45460	TF_motif_seq_0268	ARR1AT	1813	-	AATCT
LOC_Os05g45460	TF_motif_seq_0268	ARR1AT	2177	-	AATCT
LOC_Os05g45460	TF_motif_seq_0268	ARR1AT	2312	-	AATCT
LOC_Os05g45460	TF_motif_seq_0268	ARR1AT	2480	-	AATCA
LOC_Os05g45460	TF_motif_seq_0268	ARR1AT	2491	+	CGATT
LOC_Os04g50030	TF_motif_seq_0268	ARR1AT	92	-	AATCT
LOC_Os04g50030	TF_motif_seq_0268	ARR1AT	429	-	AATCT
LOC_Os04g50030	TF_motif_seq_0268	ARR1AT	486	-	AATCA
LOC_Os04g50030	TF_motif_seq_0268	ARR1AT	584	-	AATCG
LOC_Os04g50030	TF_motif_seq_0268	ARR1AT	741	+	AGATT
LOC_Os04g50030	TF_motif_seq_0268	ARR1AT	809	-	AATCT
LOC_Os04g50030	TF_motif_seq_0268	ARR1AT	857	+	AGATT
LOC_Os04g50030	TF_motif_seq_0268	ARR1AT	917	-	AATCG
LOC_Os04g50030	TF_motif_seq_0268	ARR1AT	1062	-	AATCC
LOC_Os04g50030	TF_motif_seq_0268	ARR1AT	1188	+	TGATT
LOC_Os04g50030	TF_motif_seq_0268	ARR1AT	1820	-	AATCA
LOC_Os04g50030	TF_motif_seq_0268	ARR1AT	1924	+	AGATT
LOC_Os03g13140	TF_motif_seq_0268	ARR1AT	111	+	GGATT
LOC_Os03g13140	TF_motif_seq_0268	ARR1AT	219	-	AATCA
LOC_Os03g13140	TF_motif_seq_0268	ARR1AT	225	-	AATCT
LOC_Os03g13140	TF_motif_seq_0268	ARR1AT	556	+	TGATT
LOC_Os03g13140	TF_motif_seq_0268	ARR1AT	589	+	TGATT
LOC_Os03g13140	TF_motif_seq_0268	ARR1AT	1254	+	CGATT
LOC_Os03g13140	TF_motif_seq_0268	ARR1AT	1302	+	GGATT
LOC_Os03g13140	TF_motif_seq_0268	ARR1AT	1450	+	GGATT
LOC_Os03g13140	TF_motif_seq_0268	ARR1AT	1469	-	AATCT
LOC_Os03g13140	TF_motif_seq_0268	ARR1AT	1511	-	AATCA
LOC_Os03g13140	TF_motif_seq_0268	ARR1AT	1522	-	AATCA
LOC_Os03g13140	TF_motif_seq_0268	ARR1AT	1535	+	AGATT
LOC_Os03g13140	TF_motif_seq_0268	ARR1AT	1549	-	AATCT
LOC_Os03g13140	TF_motif_seq_0268	ARR1AT	1717	-	AATCA
LOC_Os03g13140	TF_motif_seq_0268	ARR1AT	1872	-	AATCG
LOC_Os03g13140	TF_motif_seq_0268	ARR1AT	2093	+	GGATT
LOC_Os03g13140	TF_motif_seq_0268	ARR1AT	2168	-	AATCA
LOC_Os03g13140	TF_motif_seq_0268	ARR1AT	2174	+	AGATT
LOC_Os03g13140	TF_motif_seq_0268	ARR1AT	2231	+	TGATT
LOC_Os04g50030	TF_motif_seq_0475	ATHB1ATCONSENSUS	1035	+	CAATTattg
LOC_Os04g50030	TF_motif_seq_0475	ATHB1ATCONSENSUS	1035	-	caatTATTG
LOC_Os09g20220	TF_motif_seq_0449	AUXRETGA1GMGH3	60	-	tttCTTCA
LOC_Os09g20220	TF_motif_seq_0449	AUXRETGA1GMGH3	291	-	taaTGTCA
LOC_Os09g20220	TF_motif_seq_0449	AUXRETGA1GMGH3	422	-	tttGGTCA
LOC_Os09g20220	TF_motif_seq_0449	AUXRETGA1GMGH3	687	+	TGACGcag
LOC_Os09g20220	TF_motif_seq_0449	AUXRETGA1GMGH3	849	+	TGTCGaaa
LOC_Os09g20220	TF_motif_seq_0449	AUXRETGA1GMGH3	901	+	GGACGcaa
LOC_Os09g20220	TF_motif_seq_0449	AUXRETGA1GMGH3	1169	+	TGCCGcaa
LOC_Os09g20220	TF_motif_seq_0449	AUXRETGA1GMGH3	1203	+	TGACTtac
LOC_Os09g20220	TF_motif_seq_0449	AUXRETGA1GMGH3	1474	+	TGACGtag
LOC_Os09g20220	TF_motif_seq_0449	AUXRETGA1GMGH3	1572	-	tcaCTTCA
LOC_Os09g20220	TF_motif_seq_0449	AUXRETGA1GMGH3	1831	+	TGACGtaa
LOC_Os09g20220	TF_motif_seq_0449	AUXRETGA1GMGH3	1831	-	tgaCGTAA
LOC_Os09g20220	TF_motif_seq_0449	AUXRETGA1GMGH3	2657	-	ctaCCTCA
LOC_Os07g44440	TF_motif_seq_0449	AUXRETGA1GMGH3	52	-	gtaCATCA
LOC_Os07g44440	TF_motif_seq_0449	AUXRETGA1GMGH3	90	+	TGGCGtga
LOC_Os07g44440	TF_motif_seq_0449	AUXRETGA1GMGH3	425	+	GGACGgaa
LOC_Os07g44440	TF_motif_seq_0449	AUXRETGA1GMGH3	507	-	tttCGTTA
LOC_Os07g44440	TF_motif_seq_0449	AUXRETGA1GMGH3	551	-	ataCGTCT
LOC_Os07g44440	TF_motif_seq_0449	AUXRETGA1GMGH3	635	-	ataCGTCT
LOC_Os07g44440	TF_motif_seq_0449	AUXRETGA1GMGH3	750	+	TGAGGtta
LOC_Os07g44440	TF_motif_seq_0449	AUXRETGA1GMGH3	830	+	TGAGGtta
LOC_Os07g44440	TF_motif_seq_0449	AUXRETGA1GMGH3	1061	+	AGACGtac
LOC_Os07g44440	TF_motif_seq_0449	AUXRETGA1GMGH3	1176	-	caaCGTCA
LOC_Os07g44440	TF_motif_seq_0449	AUXRETGA1GMGH3	1188	+	TGATGaaa
LOC_Os07g44440	TF_motif_seq_0449	AUXRETGA1GMGH3	1420	-	tttCTTCA
LOC_Os07g44440	TF_motif_seq_0449	AUXRETGA1GMGH3	1440	-	tttCATCA
LOC_Os07g44440	TF_motif_seq_0449	AUXRETGA1GMGH3	1445	-	tcaCATCA
LOC_Os07g44440	TF_motif_seq_0449	AUXRETGA1GMGH3	1482	-	ttcCGTCA
LOC_Os07g44440	TF_motif_seq_0449	AUXRETGA1GMGH3	1554	-	tttAGTCA
LOC_Os07g44440	TF_motif_seq_0449	AUXRETGA1GMGH3	1899	-	ttcCATCA
LOC_Os07g44440	TF_motif_seq_0449	AUXRETGA1GMGH3	2093	-	ctaCGTCA
LOC_Os07g44440	TF_motif_seq_0449	AUXRETGA1GMGH3	2145	+	TGTCGtac
LOC_Os06g40870	TF_motif_seq_0449	AUXRETGA1GMGH3	395	+	TGACCtca
LOC_Os06g40870	TF_motif_seq_0449	AUXRETGA1GMGH3	395	-	tgaCCTCA
LOC_Os06g40870	TF_motif_seq_0449	AUXRETGA1GMGH3	816	-	ataTGTCA
LOC_Os06g40870	TF_motif_seq_0449	AUXRETGA1GMGH3	865	-	ttaGGTCA
LOC_Os06g40870	TF_motif_seq_0449	AUXRETGA1GMGH3	989	-	acaCGTCA
LOC_Os06g40870	TF_motif_seq_0449	AUXRETGA1GMGH3	1014	+	TGCCGgaa
LOC_Os06g40870	TF_motif_seq_0449	AUXRETGA1GMGH3	1121	-	tcaCGACA
LOC_Os06g40870	TF_motif_seq_0449	AUXRETGA1GMGH3	1130	+	TGGCGcaa
LOC_Os06g40870	TF_motif_seq_0449	AUXRETGA1GMGH3	1680	+	TCACGtga
LOC_Os06g40870	TF_motif_seq_0449	AUXRETGA1GMGH3	1680	-	tcaCGTGA
LOC_Os05g45460	TF_motif_seq_0449	AUXRETGA1GMGH3	50	-	ctaTGTCA
LOC_Os05g45460	TF_motif_seq_0449	AUXRETGA1GMGH3	113	-	ttgCGTCT
LOC_Os05g45460	TF_motif_seq_0449	AUXRETGA1GMGH3	297	+	TGAAGgaa
LOC_Os05g45460	TF_motif_seq_0449	AUXRETGA1GMGH3	424	-	ctaGGTCA
LOC_Os05g45460	TF_motif_seq_0449	AUXRETGA1GMGH3	603	+	TGACGtct
LOC_Os05g45460	TF_motif_seq_0449	AUXRETGA1GMGH3	603	-	tgaCGTCT
LOC_Os05g45460	TF_motif_seq_0449	AUXRETGA1GMGH3	658	+	TGATGtag
LOC_Os05g45460	TF_motif_seq_0449	AUXRETGA1GMGH3	666	-	ttgCATCA
LOC_Os05g45460	TF_motif_seq_0449	AUXRETGA1GMGH3	1064	-	tttCGTGA
LOC_Os05g45460	TF_motif_seq_0449	AUXRETGA1GMGH3	1850	+	TGAAGcaa
LOC_Os05g45460	TF_motif_seq_0449	AUXRETGA1GMGH3	2254	+	TGCCGtag
LOC_Os04g50030	TF_motif_seq_0449	AUXRETGA1GMGH3	269	+	AGACGtag
LOC_Os04g50030	TF_motif_seq_0449	AUXRETGA1GMGH3	282	-	gtaCGGCA
LOC_Os04g50030	TF_motif_seq_0449	AUXRETGA1GMGH3	374	+	TGACTtga
LOC_Os04g50030	TF_motif_seq_0449	AUXRETGA1GMGH3	778	-	ttgTGTCA
LOC_Os04g50030	TF_motif_seq_0449	AUXRETGA1GMGH3	1421	+	TGAGGtga
LOC_Os04g50030	TF_motif_seq_0449	AUXRETGA1GMGH3	1971	-	ctaCATCA
LOC_Os04g50030	TF_motif_seq_0449	AUXRETGA1GMGH3	2036	-	ctaCGTCC
LOC_Os04g50030	TF_motif_seq_0449	AUXRETGA1GMGH3	2087	-	ctaCGCCA
LOC_Os04g50030	TF_motif_seq_0449	AUXRETGA1GMGH3	2451	-	ctgCGTCA
LOC_Os03g13140	TF_motif_seq_0449	AUXRETGA1GMGH3	54	-	tttCTTCA
LOC_Os03g13140	TF_motif_seq_0449	AUXRETGA1GMGH3	257	-	ttaCCTCA
LOC_Os03g13140	TF_motif_seq_0449	AUXRETGA1GMGH3	408	+	TGACCtaa
LOC_Os03g13140	TF_motif_seq_0449	AUXRETGA1GMGH3	530	-	tttAGTCA
LOC_Os03g13140	TF_motif_seq_0449	AUXRETGA1GMGH3	1258	-	ttcCGTCT
LOC_Os03g13140	TF_motif_seq_0449	AUXRETGA1GMGH3	1362	-	tcaCATCA
LOC_Os03g13140	TF_motif_seq_0449	AUXRETGA1GMGH3	1750	+	TGCCGtag
LOC_Os03g13140	TF_motif_seq_0449	AUXRETGA1GMGH3	2024	+	TGCCGtag
LOC_Os03g13140	TF_motif_seq_0449	AUXRETGA1GMGH3	2068	-	tcaAGTCA
LOC_Os03g13140	TF_motif_seq_0449	AUXRETGA1GMGH3	2096	-	ttcCGCCA
LOC_Os03g13140	TF_motif_seq_0449	AUXRETGA1GMGH3	2125	+	TGAAGtat
LOC_Os09g20220	TF_motif_seq_0026	B2GMAUX28	847	+	CTTGTcgaaa
LOC_Os05g45460	TF_motif_seq_0026	B2GMAUX28	1066	-	tcgtgACAAG
LOC_Os04g50030	TF_motif_seq_0026	B2GMAUX28	432	+	CTTGTtgtct
LOC_Os04g50030	TF_motif_seq_0026	B2GMAUX28	1337	+	CTTGTcacca
LOC_Os04g50030	TF_motif_seq_0026	B2GMAUX28	1780	-	taaaaACAAG
LOC_Os03g13140	TF_motif_seq_0026	B2GMAUX28	1267	-	ggtggACAAG
LOC_Os09g20220	TF_motif_seq_0274	BIHD1OS	25	+	TGTTA
LOC_Os09g20220	TF_motif_seq_0274	BIHD1OS	73	-	TGAGA
LOC_Os09g20220	TF_motif_seq_0274	BIHD1OS	82	-	TGATA
LOC_Os09g20220	TF_motif_seq_0274	BIHD1OS	117	+	TGTCA
LOC_Os09g20220	TF_motif_seq_0274	BIHD1OS	117	-	TGTCA
LOC_Os09g20220	TF_motif_seq_0274	BIHD1OS	143	+	TGTAA
LOC_Os09g20220	TF_motif_seq_0274	BIHD1OS	265	+	TGTCC
LOC_Os09g20220	TF_motif_seq_0274	BIHD1OS	270	+	TGTCA
LOC_Os09g20220	TF_motif_seq_0274	BIHD1OS	270	-	TGTCA
LOC_Os09g20220	TF_motif_seq_0274	BIHD1OS	294	+	TGTCA
LOC_Os09g20220	TF_motif_seq_0274	BIHD1OS	294	-	TGTCA
LOC_Os09g20220	TF_motif_seq_0274	BIHD1OS	296	-	TCACA
LOC_Os09g20220	TF_motif_seq_0274	BIHD1OS	326	-	TTACA
LOC_Os09g20220	TF_motif_seq_0274	BIHD1OS	406	+	TGTGA
LOC_Os09g20220	TF_motif_seq_0274	BIHD1OS	425	+	GGTCA
LOC_Os09g20220	TF_motif_seq_0274	BIHD1OS	427	-	TCACA
LOC_Os09g20220	TF_motif_seq_0274	BIHD1OS	437	-	TGACT
LOC_Os09g20220	TF_motif_seq_0274	BIHD1OS	484	+	AGTCA
LOC_Os09g20220	TF_motif_seq_0274	BIHD1OS	498	+	TATCA
LOC_Os09g20220	TF_motif_seq_0274	BIHD1OS	504	+	TGTAA
LOC_Os09g20220	TF_motif_seq_0274	BIHD1OS	551	+	TGTGA
LOC_Os09g20220	TF_motif_seq_0274	BIHD1OS	641	-	TCACA
LOC_Os09g20220	TF_motif_seq_0274	BIHD1OS	687	-	TGACG
LOC_Os09g20220	TF_motif_seq_0274	BIHD1OS	699	-	TGACG
LOC_Os09g20220	TF_motif_seq_0274	BIHD1OS	714	+	GGTCA
LOC_Os09g20220	TF_motif_seq_0274	BIHD1OS	723	-	TGAGA
LOC_Os09g20220	TF_motif_seq_0274	BIHD1OS	777	-	TGACT
LOC_Os09g20220	TF_motif_seq_0274	BIHD1OS	838	+	TATCA
LOC_Os09g20220	TF_motif_seq_0274	BIHD1OS	849	+	TGTCG
LOC_Os09g20220	TF_motif_seq_0274	BIHD1OS	909	+	TATCA
LOC_Os09g20220	TF_motif_seq_0274	BIHD1OS	911	-	TCACA
LOC_Os09g20220	TF_motif_seq_0274	BIHD1OS	933	+	TGTAA
LOC_Os09g20220	TF_motif_seq_0274	BIHD1OS	1123	+	TTTCA
LOC_Os09g20220	TF_motif_seq_0274	BIHD1OS	1143	+	TGCCA
LOC_Os09g20220	TF_motif_seq_0274	BIHD1OS	1143	-	TGCCA
LOC_Os09g20220	TF_motif_seq_0274	BIHD1OS	1162	+	TTTCA
LOC_Os09g20220	TF_motif_seq_0274	BIHD1OS	1203	-	TGACT
LOC_Os09g20220	TF_motif_seq_0274	BIHD1OS	1253	+	TGTAA
LOC_Os09g20220	TF_motif_seq_0274	BIHD1OS	1439	+	TTTCA
LOC_Os09g20220	TF_motif_seq_0274	BIHD1OS	1446	+	TGTGA
LOC_Os09g20220	TF_motif_seq_0274	BIHD1OS	1474	-	TGACG
LOC_Os09g20220	TF_motif_seq_0274	BIHD1OS	1523	+	TGTAA
LOC_Os09g20220	TF_motif_seq_0274	BIHD1OS	1585	+	TGTTA
LOC_Os09g20220	TF_motif_seq_0274	BIHD1OS	1611	+	TGTAA
LOC_Os09g20220	TF_motif_seq_0274	BIHD1OS	1641	+	TGTTA
LOC_Os09g20220	TF_motif_seq_0274	BIHD1OS	1687	-	TAACA
LOC_Os09g20220	TF_motif_seq_0274	BIHD1OS	1729	+	TGTCA
LOC_Os09g20220	TF_motif_seq_0274	BIHD1OS	1729	-	TGTCA
LOC_Os09g20220	TF_motif_seq_0274	BIHD1OS	1757	+	TGCCA
LOC_Os09g20220	TF_motif_seq_0274	BIHD1OS	1757	-	TGCCA
LOC_Os09g20220	TF_motif_seq_0274	BIHD1OS	1818	-	TAACA
LOC_Os09g20220	TF_motif_seq_0274	BIHD1OS	1822	+	AGTCA
LOC_Os09g20220	TF_motif_seq_0274	BIHD1OS	1831	-	TGACG
LOC_Os09g20220	TF_motif_seq_0274	BIHD1OS	1889	-	TCACA
LOC_Os09g20220	TF_motif_seq_0274	BIHD1OS	2031	+	TGCCA
LOC_Os09g20220	TF_motif_seq_0274	BIHD1OS	2031	-	TGCCA
LOC_Os09g20220	TF_motif_seq_0274	BIHD1OS	2095	+	TGTCG
LOC_Os09g20220	TF_motif_seq_0274	BIHD1OS	2346	+	TGCCA
LOC_Os09g20220	TF_motif_seq_0274	BIHD1OS	2346	-	TGCCA
LOC_Os09g20220	TF_motif_seq_0274	BIHD1OS	2350	-	AGACA
LOC_Os09g20220	TF_motif_seq_0274	BIHD1OS	2405	-	GGACA
LOC_Os09g20220	TF_motif_seq_0274	BIHD1OS	2603	-	GGACA
LOC_Os09g20220	TF_motif_seq_0274	BIHD1OS	2633	-	TGAGA
LOC_Os07g44440	TF_motif_seq_0274	BIHD1OS	77	-	TGATA
LOC_Os07g44440	TF_motif_seq_0274	BIHD1OS	98	-	TGACT
LOC_Os07g44440	TF_motif_seq_0274	BIHD1OS	182	+	TGTCT
LOC_Os07g44440	TF_motif_seq_0274	BIHD1OS	201	+	TGGCA
LOC_Os07g44440	TF_motif_seq_0274	BIHD1OS	201	-	TGGCA
LOC_Os07g44440	TF_motif_seq_0274	BIHD1OS	261	+	TGGCA
LOC_Os07g44440	TF_motif_seq_0274	BIHD1OS	261	-	TGGCA
LOC_Os07g44440	TF_motif_seq_0274	BIHD1OS	278	-	GGACA
LOC_Os07g44440	TF_motif_seq_0274	BIHD1OS	295	-	TGACT
LOC_Os07g44440	TF_motif_seq_0274	BIHD1OS	305	-	TAACA
LOC_Os07g44440	TF_motif_seq_0274	BIHD1OS	334	+	TGTTA
LOC_Os07g44440	TF_motif_seq_0274	BIHD1OS	341	-	AGACA
LOC_Os07g44440	TF_motif_seq_0274	BIHD1OS	373	-	TGATA
LOC_Os07g44440	TF_motif_seq_0274	BIHD1OS	392	-	TAACA
LOC_Os07g44440	TF_motif_seq_0274	BIHD1OS	516	-	TGAAA
LOC_Os07g44440	TF_motif_seq_0274	BIHD1OS	533	+	TGTTA
LOC_Os07g44440	TF_motif_seq_0274	BIHD1OS	578	-	TTACA
LOC_Os07g44440	TF_motif_seq_0274	BIHD1OS	662	-	TTACA
LOC_Os07g44440	TF_motif_seq_0274	BIHD1OS	780	-	TGATA
LOC_Os07g44440	TF_motif_seq_0274	BIHD1OS	860	-	TGATA
LOC_Os07g44440	TF_motif_seq_0274	BIHD1OS	972	+	TGTAA
LOC_Os07g44440	TF_motif_seq_0274	BIHD1OS	985	-	TGAGA
LOC_Os07g44440	TF_motif_seq_0274	BIHD1OS	1059	-	TGAGA
LOC_Os07g44440	TF_motif_seq_0274	BIHD1OS	1078	+	TCTCA
LOC_Os07g44440	TF_motif_seq_0274	BIHD1OS	1120	-	CGACA
LOC_Os07g44440	TF_motif_seq_0274	BIHD1OS	1168	+	TGGCA
LOC_Os07g44440	TF_motif_seq_0274	BIHD1OS	1168	-	TGGCA
LOC_Os07g44440	TF_motif_seq_0274	BIHD1OS	1179	+	CGTCA
LOC_Os07g44440	TF_motif_seq_0274	BIHD1OS	1191	-	TGAAA
LOC_Os07g44440	TF_motif_seq_0274	BIHD1OS	1230	+	GGTCA
LOC_Os07g44440	TF_motif_seq_0274	BIHD1OS	1257	+	TGTGA
LOC_Os07g44440	TF_motif_seq_0274	BIHD1OS	1259	-	TGATA
LOC_Os07g44440	TF_motif_seq_0274	BIHD1OS	1286	+	TGGCA
LOC_Os07g44440	TF_motif_seq_0274	BIHD1OS	1286	-	TGGCA
LOC_Os07g44440	TF_motif_seq_0274	BIHD1OS	1308	+	TGTCA
LOC_Os07g44440	TF_motif_seq_0274	BIHD1OS	1308	-	TGTCA
LOC_Os07g44440	TF_motif_seq_0274	BIHD1OS	1355	-	AGACA
LOC_Os07g44440	TF_motif_seq_0274	BIHD1OS	1380	-	TGAAA
LOC_Os07g44440	TF_motif_seq_0274	BIHD1OS	1431	+	TTTCA
LOC_Os07g44440	TF_motif_seq_0274	BIHD1OS	1440	+	TTTCA
LOC_Os07g44440	TF_motif_seq_0274	BIHD1OS	1445	-	TCACA
LOC_Os07g44440	TF_motif_seq_0274	BIHD1OS	1485	+	CGTCA
LOC_Os07g44440	TF_motif_seq_0274	BIHD1OS	1487	-	TCACA
LOC_Os07g44440	TF_motif_seq_0274	BIHD1OS	1495	+	TTTCA
LOC_Os07g44440	TF_motif_seq_0274	BIHD1OS	1501	+	TTTCA
LOC_Os07g44440	TF_motif_seq_0274	BIHD1OS	1527	-	TGAAA
LOC_Os07g44440	TF_motif_seq_0274	BIHD1OS	1557	+	AGTCA
LOC_Os07g44440	TF_motif_seq_0274	BIHD1OS	1591	-	TGAAA
LOC_Os07g44440	TF_motif_seq_0274	BIHD1OS	1602	+	TATCA
LOC_Os07g44440	TF_motif_seq_0274	BIHD1OS	1667	-	TTACA
LOC_Os07g44440	TF_motif_seq_0274	BIHD1OS	1732	+	TGTGA
LOC_Os07g44440	TF_motif_seq_0274	BIHD1OS	1761	+	TGGCA
LOC_Os07g44440	TF_motif_seq_0274	BIHD1OS	1761	-	TGGCA
LOC_Os07g44440	TF_motif_seq_0274	BIHD1OS	1778	+	TGTCC
LOC_Os07g44440	TF_motif_seq_0274	BIHD1OS	1847	+	TGGCA
LOC_Os07g44440	TF_motif_seq_0274	BIHD1OS	1847	-	TGGCA
LOC_Os07g44440	TF_motif_seq_0274	BIHD1OS	1874	+	TGTGA
LOC_Os07g44440	TF_motif_seq_0274	BIHD1OS	1876	-	TGACT
LOC_Os07g44440	TF_motif_seq_0274	BIHD1OS	1883	-	TGATA
LOC_Os07g44440	TF_motif_seq_0274	BIHD1OS	1904	-	TCACA
LOC_Os07g44440	TF_motif_seq_0274	BIHD1OS	1908	-	AGACA
LOC_Os07g44440	TF_motif_seq_0274	BIHD1OS	1949	+	TTTCA
LOC_Os07g44440	TF_motif_seq_0274	BIHD1OS	1964	+	TTTCA
LOC_Os07g44440	TF_motif_seq_0274	BIHD1OS	2045	-	CGACA
LOC_Os07g44440	TF_motif_seq_0274	BIHD1OS	2096	+	CGTCA
LOC_Os07g44440	TF_motif_seq_0274	BIHD1OS	2145	+	TGTCG
LOC_Os07g44440	TF_motif_seq_0274	BIHD1OS	2159	+	TGTCC
LOC_Os07g44440	TF_motif_seq_0274	BIHD1OS	2180	-	TGAGA
LOC_Os07g44440	TF_motif_seq_0274	BIHD1OS	2188	-	TGAGA
LOC_Os07g44440	TF_motif_seq_0274	BIHD1OS	2216	+	TTTCA
LOC_Os06g40870	TF_motif_seq_0274	BIHD1OS	43	+	TGCCA
LOC_Os06g40870	TF_motif_seq_0274	BIHD1OS	43	-	TGCCA
LOC_Os06g40870	TF_motif_seq_0274	BIHD1OS	109	+	TGGCA
LOC_Os06g40870	TF_motif_seq_0274	BIHD1OS	109	-	TGGCA
LOC_Os06g40870	TF_motif_seq_0274	BIHD1OS	167	-	CGACA
LOC_Os06g40870	TF_motif_seq_0274	BIHD1OS	354	+	TGTCG
LOC_Os06g40870	TF_motif_seq_0274	BIHD1OS	364	+	TGGCA
LOC_Os06g40870	TF_motif_seq_0274	BIHD1OS	364	-	TGGCA
LOC_Os06g40870	TF_motif_seq_0274	BIHD1OS	369	-	GGACA
LOC_Os06g40870	TF_motif_seq_0274	BIHD1OS	395	-	TGACC
LOC_Os06g40870	TF_motif_seq_0274	BIHD1OS	404	+	TGCCA
LOC_Os06g40870	TF_motif_seq_0274	BIHD1OS	404	-	TGCCA
LOC_Os06g40870	TF_motif_seq_0274	BIHD1OS	413	-	TGAGA
LOC_Os06g40870	TF_motif_seq_0274	BIHD1OS	415	-	AGACA
LOC_Os06g40870	TF_motif_seq_0274	BIHD1OS	486	+	AGTCA
LOC_Os06g40870	TF_motif_seq_0274	BIHD1OS	585	+	TCTCA
LOC_Os06g40870	TF_motif_seq_0274	BIHD1OS	610	+	TGGCA
LOC_Os06g40870	TF_motif_seq_0274	BIHD1OS	610	-	TGGCA
LOC_Os06g40870	TF_motif_seq_0274	BIHD1OS	628	+	TATCA
LOC_Os06g40870	TF_motif_seq_0274	BIHD1OS	680	-	TCACA
LOC_Os06g40870	TF_motif_seq_0274	BIHD1OS	716	+	TGGCA
LOC_Os06g40870	TF_motif_seq_0274	BIHD1OS	716	-	TGGCA
LOC_Os06g40870	TF_motif_seq_0274	BIHD1OS	765	+	TGTCA
LOC_Os06g40870	TF_motif_seq_0274	BIHD1OS	765	-	TGTCA
LOC_Os06g40870	TF_motif_seq_0274	BIHD1OS	784	-	TGATA
LOC_Os06g40870	TF_motif_seq_0274	BIHD1OS	789	-	TTACA
LOC_Os06g40870	TF_motif_seq_0274	BIHD1OS	798	+	TGCCA
LOC_Os06g40870	TF_motif_seq_0274	BIHD1OS	798	-	TGCCA
LOC_Os06g40870	TF_motif_seq_0274	BIHD1OS	819	+	TGTCA
LOC_Os06g40870	TF_motif_seq_0274	BIHD1OS	819	-	TGTCA
LOC_Os06g40870	TF_motif_seq_0274	BIHD1OS	823	+	AGTCA
LOC_Os06g40870	TF_motif_seq_0274	BIHD1OS	841	+	TATCA
LOC_Os06g40870	TF_motif_seq_0274	BIHD1OS	855	+	TGTCT
LOC_Os06g40870	TF_motif_seq_0274	BIHD1OS	868	+	GGTCA
LOC_Os06g40870	TF_motif_seq_0274	BIHD1OS	885	-	TGAAA
LOC_Os06g40870	TF_motif_seq_0274	BIHD1OS	941	-	TGAGA
LOC_Os06g40870	TF_motif_seq_0274	BIHD1OS	977	+	TGTAA
LOC_Os06g40870	TF_motif_seq_0274	BIHD1OS	992	+	CGTCA
LOC_Os06g40870	TF_motif_seq_0274	BIHD1OS	1008	+	TGTTA
LOC_Os06g40870	TF_motif_seq_0274	BIHD1OS	1023	-	TGAAA
LOC_Os06g40870	TF_motif_seq_0274	BIHD1OS	1032	+	TGGCA
LOC_Os06g40870	TF_motif_seq_0274	BIHD1OS	1032	-	TGGCA
LOC_Os06g40870	TF_motif_seq_0274	BIHD1OS	1086	-	TGATA
LOC_Os06g40870	TF_motif_seq_0274	BIHD1OS	1111	+	AGTCA
LOC_Os06g40870	TF_motif_seq_0274	BIHD1OS	1124	-	CGACA
LOC_Os06g40870	TF_motif_seq_0274	BIHD1OS	1145	+	TGGCA
LOC_Os06g40870	TF_motif_seq_0274	BIHD1OS	1145	-	TGGCA
LOC_Os06g40870	TF_motif_seq_0274	BIHD1OS	1166	-	TAACA
LOC_Os06g40870	TF_motif_seq_0274	BIHD1OS	1200	-	TGACT
LOC_Os06g40870	TF_motif_seq_0274	BIHD1OS	1219	-	TGAAA
LOC_Os06g40870	TF_motif_seq_0274	BIHD1OS	1229	-	TGAGA
LOC_Os06g40870	TF_motif_seq_0274	BIHD1OS	1243	-	AGACA
LOC_Os06g40870	TF_motif_seq_0274	BIHD1OS	1262	+	TTTCA
LOC_Os06g40870	TF_motif_seq_0274	BIHD1OS	1281	-	TGAAA
LOC_Os06g40870	TF_motif_seq_0274	BIHD1OS	1291	-	TGAAA
LOC_Os06g40870	TF_motif_seq_0274	BIHD1OS	1386	-	TGACT
LOC_Os06g40870	TF_motif_seq_0274	BIHD1OS	1452	+	GGTCA
LOC_Os06g40870	TF_motif_seq_0274	BIHD1OS	1454	-	TCACA
LOC_Os06g40870	TF_motif_seq_0274	BIHD1OS	1481	+	TTTCA
LOC_Os06g40870	TF_motif_seq_0274	BIHD1OS	1496	+	TGTCC
LOC_Os06g40870	TF_motif_seq_0274	BIHD1OS	1550	-	TGACT
LOC_Os06g40870	TF_motif_seq_0274	BIHD1OS	1559	+	TGTTA
LOC_Os06g40870	TF_motif_seq_0274	BIHD1OS	1599	-	CGACA
LOC_Os06g40870	TF_motif_seq_0274	BIHD1OS	1647	+	TGTCC
LOC_Os06g40870	TF_motif_seq_0274	BIHD1OS	1661	-	TGAAA
LOC_Os06g40870	TF_motif_seq_0274	BIHD1OS	1666	+	TGTCC
LOC_Os06g40870	TF_motif_seq_0274	BIHD1OS	1685	-	TGAAA
LOC_Os06g40870	TF_motif_seq_0274	BIHD1OS	1708	+	TGTCG
LOC_Os05g45460	TF_motif_seq_0274	BIHD1OS	39	-	TCACA
LOC_Os05g45460	TF_motif_seq_0274	BIHD1OS	53	+	TGTCA
LOC_Os05g45460	TF_motif_seq_0274	BIHD1OS	53	-	TGTCA
LOC_Os05g45460	TF_motif_seq_0274	BIHD1OS	120	+	TGCCA
LOC_Os05g45460	TF_motif_seq_0274	BIHD1OS	120	-	TGCCA
LOC_Os05g45460	TF_motif_seq_0274	BIHD1OS	130	+	TGTCT
LOC_Os05g45460	TF_motif_seq_0274	BIHD1OS	332	+	GGTCA
LOC_Os05g45460	TF_motif_seq_0274	BIHD1OS	341	-	TGATA
LOC_Os05g45460	TF_motif_seq_0274	BIHD1OS	389	+	TTTCA
LOC_Os05g45460	TF_motif_seq_0274	BIHD1OS	409	+	TCTCA
LOC_Os05g45460	TF_motif_seq_0274	BIHD1OS	427	+	GGTCA
LOC_Os05g45460	TF_motif_seq_0274	BIHD1OS	433	+	CGTCA
LOC_Os05g45460	TF_motif_seq_0274	BIHD1OS	455	+	TATCA
LOC_Os05g45460	TF_motif_seq_0274	BIHD1OS	476	+	TCTCA
LOC_Os05g45460	TF_motif_seq_0274	BIHD1OS	502	+	TTTCA
LOC_Os05g45460	TF_motif_seq_0274	BIHD1OS	509	-	TGAAA
LOC_Os05g45460	TF_motif_seq_0274	BIHD1OS	525	+	TGTCT
LOC_Os05g45460	TF_motif_seq_0274	BIHD1OS	532	+	TGACA
LOC_Os05g45460	TF_motif_seq_0274	BIHD1OS	532	-	TGACA
LOC_Os05g45460	TF_motif_seq_0274	BIHD1OS	543	-	TGATA
LOC_Os05g45460	TF_motif_seq_0274	BIHD1OS	565	-	TAACA
LOC_Os05g45460	TF_motif_seq_0274	BIHD1OS	603	-	TGACG
LOC_Os05g45460	TF_motif_seq_0274	BIHD1OS	653	+	TGTCC
LOC_Os05g45460	TF_motif_seq_0274	BIHD1OS	713	+	TTTCA
LOC_Os05g45460	TF_motif_seq_0274	BIHD1OS	752	-	TTACA
LOC_Os05g45460	TF_motif_seq_0274	BIHD1OS	787	+	TGTAA
LOC_Os05g45460	TF_motif_seq_0274	BIHD1OS	823	-	TGAAA
LOC_Os05g45460	TF_motif_seq_0274	BIHD1OS	888	+	AGTCA
LOC_Os05g45460	TF_motif_seq_0274	BIHD1OS	898	+	AGTCA
LOC_Os05g45460	TF_motif_seq_0274	BIHD1OS	908	+	TGTCT
LOC_Os05g45460	TF_motif_seq_0274	BIHD1OS	917	-	TGAAA
LOC_Os05g45460	TF_motif_seq_0274	BIHD1OS	947	-	TGAAA
LOC_Os05g45460	TF_motif_seq_0274	BIHD1OS	959	-	AGACA
LOC_Os05g45460	TF_motif_seq_0274	BIHD1OS	1001	-	TGATA
LOC_Os05g45460	TF_motif_seq_0274	BIHD1OS	1069	+	TGACA
LOC_Os05g45460	TF_motif_seq_0274	BIHD1OS	1069	-	TGACA
LOC_Os05g45460	TF_motif_seq_0274	BIHD1OS	1088	-	TGACT
LOC_Os05g45460	TF_motif_seq_0274	BIHD1OS	1125	-	TGACT
LOC_Os05g45460	TF_motif_seq_0274	BIHD1OS	1317	+	TGACA
LOC_Os05g45460	TF_motif_seq_0274	BIHD1OS	1317	-	TGACA
LOC_Os05g45460	TF_motif_seq_0274	BIHD1OS	1400	+	TTTCA
LOC_Os05g45460	TF_motif_seq_0274	BIHD1OS	1452	+	TGTCA
LOC_Os05g45460	TF_motif_seq_0274	BIHD1OS	1452	-	TGTCA
LOC_Os05g45460	TF_motif_seq_0274	BIHD1OS	1463	+	TGTAA
LOC_Os05g45460	TF_motif_seq_0274	BIHD1OS	1497	+	TGTCA
LOC_Os05g45460	TF_motif_seq_0274	BIHD1OS	1497	-	TGTCA
LOC_Os05g45460	TF_motif_seq_0274	BIHD1OS	1515	+	AGTCA
LOC_Os05g45460	TF_motif_seq_0274	BIHD1OS	1523	+	GGTCA
LOC_Os05g45460	TF_motif_seq_0274	BIHD1OS	1573	-	TGAGA
LOC_Os05g45460	TF_motif_seq_0274	BIHD1OS	1591	-	TGAGA
LOC_Os05g45460	TF_motif_seq_0274	BIHD1OS	1603	+	TGACA
LOC_Os05g45460	TF_motif_seq_0274	BIHD1OS	1603	-	TGACA
LOC_Os05g45460	TF_motif_seq_0274	BIHD1OS	1644	+	TGGCA
LOC_Os05g45460	TF_motif_seq_0274	BIHD1OS	1644	-	TGGCA
LOC_Os05g45460	TF_motif_seq_0274	BIHD1OS	1685	+	CGTCA
LOC_Os05g45460	TF_motif_seq_0274	BIHD1OS	1703	+	TTTCA
LOC_Os05g45460	TF_motif_seq_0274	BIHD1OS	1733	+	TGTGA
LOC_Os05g45460	TF_motif_seq_0274	BIHD1OS	1769	+	TGTCA
LOC_Os05g45460	TF_motif_seq_0274	BIHD1OS	1769	-	TGTCA
LOC_Os05g45460	TF_motif_seq_0274	BIHD1OS	1815	+	TCTCA
LOC_Os05g45460	TF_motif_seq_0274	BIHD1OS	1829	+	TATCA
LOC_Os05g45460	TF_motif_seq_0274	BIHD1OS	1932	+	TCTCA
LOC_Os05g45460	TF_motif_seq_0274	BIHD1OS	1934	-	TCACA
LOC_Os05g45460	TF_motif_seq_0274	BIHD1OS	1960	+	TTTCA
LOC_Os05g45460	TF_motif_seq_0274	BIHD1OS	2005	+	TGTCC
LOC_Os05g45460	TF_motif_seq_0274	BIHD1OS	2064	+	TCTCA
LOC_Os05g45460	TF_motif_seq_0274	BIHD1OS	2267	+	TGTCG
LOC_Os05g45460	TF_motif_seq_0274	BIHD1OS	2276	+	TGTAA
LOC_Os05g45460	TF_motif_seq_0274	BIHD1OS	2286	+	TTTCA
LOC_Os05g45460	TF_motif_seq_0274	BIHD1OS	2291	-	TTACA
LOC_Os05g45460	TF_motif_seq_0274	BIHD1OS	2354	+	TGTTA
LOC_Os05g45460	TF_motif_seq_0274	BIHD1OS	2363	+	TGTTA
LOC_Os05g45460	TF_motif_seq_0274	BIHD1OS	2365	-	TTACA
LOC_Os05g45460	TF_motif_seq_0274	BIHD1OS	2416	+	TGTAA
LOC_Os05g45460	TF_motif_seq_0274	BIHD1OS	2457	-	TGATA
LOC_Os05g45460	TF_motif_seq_0274	BIHD1OS	2510	-	TGACT
LOC_Os05g45460	TF_motif_seq_0274	BIHD1OS	2514	-	TAACA
LOC_Os05g45460	TF_motif_seq_0274	BIHD1OS	2528	-	TGATA
LOC_Os04g50030	TF_motif_seq_0274	BIHD1OS	2	+	TGTGA
LOC_Os04g50030	TF_motif_seq_0274	BIHD1OS	4	-	TGAAA
LOC_Os04g50030	TF_motif_seq_0274	BIHD1OS	15	+	TGTTA
LOC_Os04g50030	TF_motif_seq_0274	BIHD1OS	89	-	TGAAA
LOC_Os04g50030	TF_motif_seq_0274	BIHD1OS	156	+	TGTAA
LOC_Os04g50030	TF_motif_seq_0274	BIHD1OS	200	+	TGTTA
LOC_Os04g50030	TF_motif_seq_0274	BIHD1OS	217	-	TGAAA
LOC_Os04g50030	TF_motif_seq_0274	BIHD1OS	243	+	TGTCC
LOC_Os04g50030	TF_motif_seq_0274	BIHD1OS	258	+	GGTCA
LOC_Os04g50030	TF_motif_seq_0274	BIHD1OS	277	-	TGAAA
LOC_Os04g50030	TF_motif_seq_0274	BIHD1OS	302	-	TTACA
LOC_Os04g50030	TF_motif_seq_0274	BIHD1OS	363	+	GGTCA
LOC_Os04g50030	TF_motif_seq_0274	BIHD1OS	374	-	TGACT
LOC_Os04g50030	TF_motif_seq_0274	BIHD1OS	379	+	TGACA
LOC_Os04g50030	TF_motif_seq_0274	BIHD1OS	379	-	TGACA
LOC_Os04g50030	TF_motif_seq_0274	BIHD1OS	386	+	TGTAA
LOC_Os04g50030	TF_motif_seq_0274	BIHD1OS	396	-	TGAAA
LOC_Os04g50030	TF_motif_seq_0274	BIHD1OS	437	+	TGTCT
LOC_Os04g50030	TF_motif_seq_0274	BIHD1OS	452	+	TGTAA
LOC_Os04g50030	TF_motif_seq_0274	BIHD1OS	458	-	GGACA
LOC_Os04g50030	TF_motif_seq_0274	BIHD1OS	510	+	TGTTA
LOC_Os04g50030	TF_motif_seq_0274	BIHD1OS	538	+	TCTCA
LOC_Os04g50030	TF_motif_seq_0274	BIHD1OS	559	+	TGTCA
LOC_Os04g50030	TF_motif_seq_0274	BIHD1OS	559	-	TGTCA
LOC_Os04g50030	TF_motif_seq_0274	BIHD1OS	594	+	TGTCT
LOC_Os04g50030	TF_motif_seq_0274	BIHD1OS	710	+	TGTCA
LOC_Os04g50030	TF_motif_seq_0274	BIHD1OS	710	-	TGTCA
LOC_Os04g50030	TF_motif_seq_0274	BIHD1OS	717	-	TGAAA
LOC_Os04g50030	TF_motif_seq_0274	BIHD1OS	781	+	TGTCA
LOC_Os04g50030	TF_motif_seq_0274	BIHD1OS	781	-	TGTCA
LOC_Os04g50030	TF_motif_seq_0274	BIHD1OS	786	-	TGAAA
LOC_Os04g50030	TF_motif_seq_0274	BIHD1OS	799	-	TTACA
LOC_Os04g50030	TF_motif_seq_0274	BIHD1OS	816	+	TGGCA
LOC_Os04g50030	TF_motif_seq_0274	BIHD1OS	816	-	TGGCA
LOC_Os04g50030	TF_motif_seq_0274	BIHD1OS	838	+	TGTAA
LOC_Os04g50030	TF_motif_seq_0274	BIHD1OS	852	+	TGGCA
LOC_Os04g50030	TF_motif_seq_0274	BIHD1OS	852	-	TGGCA
LOC_Os04g50030	TF_motif_seq_0274	BIHD1OS	863	-	TGATA
LOC_Os04g50030	TF_motif_seq_0274	BIHD1OS	905	+	TATCA
LOC_Os04g50030	TF_motif_seq_0274	BIHD1OS	925	-	TAACA
LOC_Os04g50030	TF_motif_seq_0274	BIHD1OS	964	+	TGTAA
LOC_Os04g50030	TF_motif_seq_0274	BIHD1OS	974	+	TGTGA
LOC_Os04g50030	TF_motif_seq_0274	BIHD1OS	976	-	TGACC
LOC_Os04g50030	TF_motif_seq_0274	BIHD1OS	1012	+	TGTTA
LOC_Os04g50030	TF_motif_seq_0274	BIHD1OS	1015	-	TAACA
LOC_Os04g50030	TF_motif_seq_0274	BIHD1OS	1084	+	TCTCA
LOC_Os04g50030	TF_motif_seq_0274	BIHD1OS	1131	+	TGGCA
LOC_Os04g50030	TF_motif_seq_0274	BIHD1OS	1131	-	TGGCA
LOC_Os04g50030	TF_motif_seq_0274	BIHD1OS	1244	+	GGTCA
LOC_Os04g50030	TF_motif_seq_0274	BIHD1OS	1252	+	TGACA
LOC_Os04g50030	TF_motif_seq_0274	BIHD1OS	1252	-	TGACA
LOC_Os04g50030	TF_motif_seq_0274	BIHD1OS	1273	-	CGACA
LOC_Os04g50030	TF_motif_seq_0274	BIHD1OS	1282	-	TCACA
LOC_Os04g50030	TF_motif_seq_0274	BIHD1OS	1339	+	TGTCA
LOC_Os04g50030	TF_motif_seq_0274	BIHD1OS	1339	-	TGTCA
LOC_Os04g50030	TF_motif_seq_0274	BIHD1OS	1370	-	TGACG
LOC_Os04g50030	TF_motif_seq_0274	BIHD1OS	1415	+	TGTCA
LOC_Os04g50030	TF_motif_seq_0274	BIHD1OS	1415	-	TGTCA
LOC_Os04g50030	TF_motif_seq_0274	BIHD1OS	1482	+	TGGCA
LOC_Os04g50030	TF_motif_seq_0274	BIHD1OS	1482	-	TGGCA
LOC_Os04g50030	TF_motif_seq_0274	BIHD1OS	1538	+	TCTCA
LOC_Os04g50030	TF_motif_seq_0274	BIHD1OS	1577	+	TGTCT
LOC_Os04g50030	TF_motif_seq_0274	BIHD1OS	2002	+	TGGCA
LOC_Os04g50030	TF_motif_seq_0274	BIHD1OS	2002	-	TGGCA
LOC_Os04g50030	TF_motif_seq_0274	BIHD1OS	2174	-	TGACG
LOC_Os04g50030	TF_motif_seq_0274	BIHD1OS	2191	+	CGTCA
LOC_Os04g50030	TF_motif_seq_0274	BIHD1OS	2201	+	TGCCA
LOC_Os04g50030	TF_motif_seq_0274	BIHD1OS	2201	-	TGCCA
LOC_Os04g50030	TF_motif_seq_0274	BIHD1OS	2435	+	GGTCA
LOC_Os04g50030	TF_motif_seq_0274	BIHD1OS	2446	-	TGACG
LOC_Os04g50030	TF_motif_seq_0274	BIHD1OS	2454	+	CGTCA
LOC_Os04g50030	TF_motif_seq_0274	BIHD1OS	2485	+	TGTCG
LOC_Os04g50030	TF_motif_seq_0274	BIHD1OS	2512	+	TGTCG
LOC_Os04g50030	TF_motif_seq_0274	BIHD1OS	2592	-	GGACA
LOC_Os04g50030	TF_motif_seq_0274	BIHD1OS	2642	+	GGTCA
LOC_Os04g50030	TF_motif_seq_0274	BIHD1OS	2648	+	CGTCA
LOC_Os04g50030	TF_motif_seq_0274	BIHD1OS	2768	+	TGGCA
LOC_Os04g50030	TF_motif_seq_0274	BIHD1OS	2768	-	TGGCA
LOC_Os04g50030	TF_motif_seq_0274	BIHD1OS	2859	-	TCACA
LOC_Os03g13140	TF_motif_seq_0274	BIHD1OS	15	+	TGTAA
LOC_Os03g13140	TF_motif_seq_0274	BIHD1OS	42	+	TGTCT
LOC_Os03g13140	TF_motif_seq_0274	BIHD1OS	79	+	TGACA
LOC_Os03g13140	TF_motif_seq_0274	BIHD1OS	79	-	TGACA
LOC_Os03g13140	TF_motif_seq_0274	BIHD1OS	124	-	TAACA
LOC_Os03g13140	TF_motif_seq_0274	BIHD1OS	191	-	TGATA
LOC_Os03g13140	TF_motif_seq_0274	BIHD1OS	204	+	TCTCA
LOC_Os03g13140	TF_motif_seq_0274	BIHD1OS	216	-	TGAAA
LOC_Os03g13140	TF_motif_seq_0274	BIHD1OS	232	-	TAACA
LOC_Os03g13140	TF_motif_seq_0274	BIHD1OS	244	+	TGCCA
LOC_Os03g13140	TF_motif_seq_0274	BIHD1OS	244	-	TGCCA
LOC_Os03g13140	TF_motif_seq_0274	BIHD1OS	292	-	TGATA
LOC_Os03g13140	TF_motif_seq_0274	BIHD1OS	342	+	TGTCC
LOC_Os03g13140	TF_motif_seq_0274	BIHD1OS	360	-	TTACA
LOC_Os03g13140	TF_motif_seq_0274	BIHD1OS	408	-	TGACC
LOC_Os03g13140	TF_motif_seq_0274	BIHD1OS	416	+	TATCA
LOC_Os03g13140	TF_motif_seq_0274	BIHD1OS	497	+	TCTCA
LOC_Os03g13140	TF_motif_seq_0274	BIHD1OS	499	-	TCACA
LOC_Os03g13140	TF_motif_seq_0274	BIHD1OS	524	-	TGAAA
LOC_Os03g13140	TF_motif_seq_0274	BIHD1OS	533	+	AGTCA
LOC_Os03g13140	TF_motif_seq_0274	BIHD1OS	535	-	TCACA
LOC_Os03g13140	TF_motif_seq_0274	BIHD1OS	543	-	TGACC
LOC_Os03g13140	TF_motif_seq_0274	BIHD1OS	570	+	TGCCA
LOC_Os03g13140	TF_motif_seq_0274	BIHD1OS	570	-	TGCCA
LOC_Os03g13140	TF_motif_seq_0274	BIHD1OS	605	-	TGAGA
LOC_Os03g13140	TF_motif_seq_0274	BIHD1OS	669	-	CGACA
LOC_Os03g13140	TF_motif_seq_0274	BIHD1OS	701	+	TGTCG
LOC_Os03g13140	TF_motif_seq_0274	BIHD1OS	1092	+	TTTCA
LOC_Os03g13140	TF_motif_seq_0274	BIHD1OS	1117	+	TGTAA
LOC_Os03g13140	TF_motif_seq_0274	BIHD1OS	1125	-	TGATA
LOC_Os03g13140	TF_motif_seq_0274	BIHD1OS	1175	-	TGAAA
LOC_Os03g13140	TF_motif_seq_0274	BIHD1OS	1238	+	TGGCA
LOC_Os03g13140	TF_motif_seq_0274	BIHD1OS	1238	-	TGGCA
LOC_Os03g13140	TF_motif_seq_0274	BIHD1OS	1270	-	GGACA
LOC_Os03g13140	TF_motif_seq_0274	BIHD1OS	1296	-	TGACT
LOC_Os03g13140	TF_motif_seq_0274	BIHD1OS	1360	+	TCTCA
LOC_Os03g13140	TF_motif_seq_0274	BIHD1OS	1362	-	TCACA
LOC_Os03g13140	TF_motif_seq_0274	BIHD1OS	1399	-	AGACA
LOC_Os03g13140	TF_motif_seq_0274	BIHD1OS	1431	+	TGTCA
LOC_Os03g13140	TF_motif_seq_0274	BIHD1OS	1431	-	TGTCA
LOC_Os03g13140	TF_motif_seq_0274	BIHD1OS	1473	+	TATCA
LOC_Os03g13140	TF_motif_seq_0274	BIHD1OS	1506	+	TGTCA
LOC_Os03g13140	TF_motif_seq_0274	BIHD1OS	1506	-	TGTCA
LOC_Os03g13140	TF_motif_seq_0274	BIHD1OS	1601	-	TGAAA
LOC_Os03g13140	TF_motif_seq_0274	BIHD1OS	1613	+	TGTGA
LOC_Os03g13140	TF_motif_seq_0274	BIHD1OS	1615	-	TGATA
LOC_Os03g13140	TF_motif_seq_0274	BIHD1OS	1779	+	TGCCA
LOC_Os03g13140	TF_motif_seq_0274	BIHD1OS	1779	-	TGCCA
LOC_Os03g13140	TF_motif_seq_0274	BIHD1OS	1853	+	GGTCA
LOC_Os03g13140	TF_motif_seq_0274	BIHD1OS	1921	+	TTTCA
LOC_Os03g13140	TF_motif_seq_0274	BIHD1OS	1950	+	TGTTA
LOC_Os03g13140	TF_motif_seq_0274	BIHD1OS	1952	-	TTACA
LOC_Os03g13140	TF_motif_seq_0274	BIHD1OS	1989	+	TGTCA
LOC_Os03g13140	TF_motif_seq_0274	BIHD1OS	1989	-	TGTCA
LOC_Os03g13140	TF_motif_seq_0274	BIHD1OS	2018	-	TAACA
LOC_Os03g13140	TF_motif_seq_0274	BIHD1OS	2071	+	AGTCA
LOC_Os03g13140	TF_motif_seq_0274	BIHD1OS	2142	+	TGTTA
LOC_Os03g13140	TF_motif_seq_0274	BIHD1OS	2184	+	TGTGA
LOC_Os03g13140	TF_motif_seq_0274	BIHD1OS	2216	-	TGATA
LOC_Os03g13140	TF_motif_seq_0274	BIHD1OS	2227	+	TGTCT
LOC_Os07g44440	TF_motif_seq_0358	BP5OSWX	1176	+	CAACGtc
LOC_Os06g40870	TF_motif_seq_0358	BP5OSWX	1638	+	CAACGgg
LOC_Os04g50030	TF_motif_seq_0358	BP5OSWX	1071	-	ctCGTTG
LOC_Os04g50030	TF_motif_seq_0358	BP5OSWX	2441	+	CAACGtg
LOC_Os04g50030	TF_motif_seq_0358	BP5OSWX	2609	+	CAACGtc
LOC_Os04g50030	TF_motif_seq_0358	BP5OSWX	2669	+	CAACGtc
LOC_Os03g13140	TF_motif_seq_0358	BP5OSWX	798	+	CAACGtc
LOC_Os07g44440	TF_motif_seq_0167	C1GMAUX28	1938	-	ttaattactttTTTCA
LOC_Os04g50030	TF_motif_seq_0167	C1GMAUX28	786	+	TGAAAacagtttatta
LOC_Os06g40870	TF_motif_seq_0079	C1MOTIFZMBZ2	925	-	ttactcAGTTA
LOC_Os03g13140	TF_motif_seq_0079	C1MOTIFZMBZ2	1156	-	aaagttAGTTA
LOC_Os09g20220	TF_motif_seq_0191	C2GMAUX28	1493	-	aattttattttcttaTTATT
LOC_Os07g44440	TF_motif_seq_0191	C2GMAUX28	303	+	AATAAcaaacaaattaaaaa
LOC_Os07g44440	TF_motif_seq_0191	C2GMAUX28	852	+	AATAAacttgataaaaaaaa
LOC_Os07g44440	TF_motif_seq_0191	C2GMAUX28	1002	+	AATAAtaataaaacagcgta
LOC_Os09g20220	TF_motif_seq_0419	CACGCAATGMGH3	1261	-	ataGCGTG
LOC_Os07g44440	TF_motif_seq_0419	CACGCAATGMGH3	79	-	ataGCGTG
LOC_Os07g44440	TF_motif_seq_0419	CACGCAATGMGH3	2151	-	actGCGTG
LOC_Os05g45460	TF_motif_seq_0419	CACGCAATGMGH3	265	-	gttGCGTG
LOC_Os07g44440	TF_motif_seq_0297	CAREOSREP1	1757	-	gAGTTG
LOC_Os07g44440	TF_motif_seq_0297	CAREOSREP1	1955	+	CAACTc
LOC_Os06g40870	TF_motif_seq_0297	CAREOSREP1	340	-	gAGTTG
LOC_Os06g40870	TF_motif_seq_0297	CAREOSREP1	443	+	CAACTc
LOC_Os05g45460	TF_motif_seq_0297	CAREOSREP1	1201	+	CAACTc
LOC_Os04g50030	TF_motif_seq_0297	CAREOSREP1	1802	+	CAACTc
LOC_Os03g13140	TF_motif_seq_0297	CAREOSREP1	288	-	gAGTTG
LOC_Os09g20220	TF_motif_seq_0022	CARGATCONSENSUS	1759	+	CCAAAatagg
LOC_Os09g20220	TF_motif_seq_0022	CARGATCONSENSUS	1759	-	ccaaaATAGG
LOC_Os09g20220	TF_motif_seq_0027	CARGCW8GAT	50	+	CTTTTttaag
LOC_Os09g20220	TF_motif_seq_0027	CARGCW8GAT	50	-	cttttTTAAG
LOC_Os09g20220	TF_motif_seq_0027	CARGCW8GAT	755	+	CAAAAttaag
LOC_Os09g20220	TF_motif_seq_0027	CARGCW8GAT	755	-	caaaaTTAAG
LOC_Os06g40870	TF_motif_seq_0027	CARGCW8GAT	695	+	CTAAAttttg
LOC_Os06g40870	TF_motif_seq_0027	CARGCW8GAT	695	-	ctaaaTTTTG
LOC_Os06g40870	TF_motif_seq_0027	CARGCW8GAT	811	+	CATATatatg
LOC_Os06g40870	TF_motif_seq_0027	CARGCW8GAT	811	-	catatATATG
LOC_Os05g45460	TF_motif_seq_0027	CARGCW8GAT	586	+	CTTAAaaatg
LOC_Os05g45460	TF_motif_seq_0027	CARGCW8GAT	586	-	cttaaAAATG
LOC_Os03g13140	TF_motif_seq_0027	CARGCW8GAT	2191	+	CATTAaattg
LOC_Os03g13140	TF_motif_seq_0027	CARGCW8GAT	2191	-	cattaAATTG
LOC_Os09g20220	TF_motif_seq_0303	CATATGGMSAUR	37	+	CATATc
LOC_Os09g20220	TF_motif_seq_0303	CATATGGMSAUR	83	-	gATATG
LOC_Os09g20220	TF_motif_seq_0303	CATATGGMSAUR	313	-	aATATG
LOC_Os09g20220	TF_motif_seq_0303	CATATGGMSAUR	836	+	CATATc
LOC_Os09g20220	TF_motif_seq_0303	CATATGGMSAUR	841	+	CATATc
LOC_Os09g20220	TF_motif_seq_0303	CATATGGMSAUR	1085	-	tATATG
LOC_Os09g20220	TF_motif_seq_0303	CATATGGMSAUR	1558	+	CATATa
LOC_Os09g20220	TF_motif_seq_0303	CATATGGMSAUR	1745	+	CATATa
LOC_Os09g20220	TF_motif_seq_0303	CATATGGMSAUR	1747	-	tATATG
LOC_Os09g20220	TF_motif_seq_0303	CATATGGMSAUR	1753	-	tATATG
LOC_Os07g44440	TF_motif_seq_0303	CATATGGMSAUR	27	+	CATATc
LOC_Os07g44440	TF_motif_seq_0303	CATATGGMSAUR	1376	-	tATATG
LOC_Os06g40870	TF_motif_seq_0303	CATATGGMSAUR	318	-	tATATG
LOC_Os06g40870	TF_motif_seq_0303	CATATGGMSAUR	811	+	CATATa
LOC_Os06g40870	TF_motif_seq_0303	CATATGGMSAUR	815	-	tATATG
LOC_Os06g40870	TF_motif_seq_0303	CATATGGMSAUR	1174	-	aATATG
LOC_Os06g40870	TF_motif_seq_0303	CATATGGMSAUR	1196	-	tATATG
LOC_Os06g40870	TF_motif_seq_0303	CATATGGMSAUR	1395	-	tATATG
LOC_Os06g40870	TF_motif_seq_0303	CATATGGMSAUR	1555	-	aATATG
LOC_Os05g45460	TF_motif_seq_0303	CATATGGMSAUR	962	+	CATATa
LOC_Os05g45460	TF_motif_seq_0303	CATATGGMSAUR	1581	-	gATATG
LOC_Os05g45460	TF_motif_seq_0303	CATATGGMSAUR	1917	+	CATATc
LOC_Os05g45460	TF_motif_seq_0303	CATATGGMSAUR	2294	+	CATATg
LOC_Os05g45460	TF_motif_seq_0303	CATATGGMSAUR	2294	-	cATATG
LOC_Os05g45460	TF_motif_seq_0303	CATATGGMSAUR	2412	-	tATATG
LOC_Os05g45460	TF_motif_seq_0303	CATATGGMSAUR	2458	-	gATATG
LOC_Os04g50030	TF_motif_seq_0303	CATATGGMSAUR	328	+	CATATa
LOC_Os04g50030	TF_motif_seq_0303	CATATGGMSAUR	445	-	aATATG
LOC_Os04g50030	TF_motif_seq_0303	CATATGGMSAUR	606	+	CATATa
LOC_Os04g50030	TF_motif_seq_0303	CATATGGMSAUR	612	+	CATATg
LOC_Os04g50030	TF_motif_seq_0303	CATATGGMSAUR	612	-	cATATG
LOC_Os03g13140	TF_motif_seq_0303	CATATGGMSAUR	98	+	CATATa
LOC_Os03g13140	TF_motif_seq_0303	CATATGGMSAUR	303	+	CATATc
LOC_Os03g13140	TF_motif_seq_0303	CATATGGMSAUR	585	+	CATATg
LOC_Os03g13140	TF_motif_seq_0303	CATATGGMSAUR	585	-	cATATG
LOC_Os09g20220	TF_motif_seq_0403	CCA1ATLHCB1	546	-	AGATTtgt
LOC_Os09g20220	TF_motif_seq_0403	CCA1ATLHCB1	729	+	aacAATCT
LOC_Os09g20220	TF_motif_seq_0403	CCA1ATLHCB1	922	+	aacAATCT
LOC_Os09g20220	TF_motif_seq_0403	CCA1ATLHCB1	1482	+	ataAATCT
LOC_Os07g44440	TF_motif_seq_0403	CCA1ATLHCB1	1050	-	AGATTtta
LOC_Os06g40870	TF_motif_seq_0403	CCA1ATLHCB1	634	+	agcAATCT
LOC_Os06g40870	TF_motif_seq_0403	CCA1ATLHCB1	890	+	aaaAATCT
LOC_Os05g45460	TF_motif_seq_0403	CCA1ATLHCB1	181	+	accAATCT
LOC_Os05g45460	TF_motif_seq_0403	CCA1ATLHCB1	418	+	agaAATCT
LOC_Os05g45460	TF_motif_seq_0403	CCA1ATLHCB1	2174	+	cacAATCT
LOC_Os04g50030	TF_motif_seq_0403	CCA1ATLHCB1	426	+	ataAATCT
LOC_Os04g50030	TF_motif_seq_0403	CCA1ATLHCB1	741	-	AGATTtta
LOC_Os04g50030	TF_motif_seq_0403	CCA1ATLHCB1	857	-	AGATTttg
LOC_Os04g50030	TF_motif_seq_0403	CCA1ATLHCB1	1924	-	AGATTtta
LOC_Os03g13140	TF_motif_seq_0403	CCA1ATLHCB1	1535	-	AGATTtat
LOC_Os09g20220	TF_motif_seq_0063	CCTCGTGTCTCGMGH3	100	+	CCTCGgttcta
LOC_Os06g40870	TF_motif_seq_0063	CCTCGTGTCTCGMGH3	176	-	gtagcaCGAGG
LOC_Os04g50030	TF_motif_seq_0063	CCTCGTGTCTCGMGH3	1312	+	CCTCGtctcct
LOC_Os04g50030	TF_motif_seq_0063	CCTCGTGTCTCGMGH3	1386	+	CCTCGtgtgcg
LOC_Os09g20220	TF_motif_seq_0415	CDA1ATCAB2	1896	+	CAAAAcgc
LOC_Os07g44440	TF_motif_seq_0415	CDA1ATCAB2	1337	-	gcaTTTTG
LOC_Os07g44440	TF_motif_seq_0415	CDA1ATCAB2	1716	-	gtgTTTTG
LOC_Os04g50030	TF_motif_seq_0415	CDA1ATCAB2	1863	+	CAAAAcac
LOC_Os09g20220	TF_motif_seq_0002	CE3OSOSEM	2068	+	AACGCctctt
LOC_Os09g20220	TF_motif_seq_0002	CE3OSOSEM	2467	-	gcgagGCGTT
LOC_Os06g40870	TF_motif_seq_0002	CE3OSOSEM	425	-	agcagGCGTT
LOC_Os05g45460	TF_motif_seq_0002	CE3OSOSEM	157	+	AACGCgcgat
LOC_Os04g50030	TF_motif_seq_0002	CE3OSOSEM	2776	-	gtggcGCGTT
LOC_Os09g20220	TF_motif_seq_0259	CGACGOSAMY3	100	-	CCTCG
LOC_Os09g20220	TF_motif_seq_0259	CGACGOSAMY3	303	-	AGTCG
LOC_Os09g20220	TF_motif_seq_0259	CGACGOSAMY3	357	-	CATCG
LOC_Os09g20220	TF_motif_seq_0259	CGACGOSAMY3	451	-	CCTCG
LOC_Os09g20220	TF_motif_seq_0259	CGACGOSAMY3	657	+	CCACG
LOC_Os09g20220	TF_motif_seq_0259	CGACGOSAMY3	687	+	TGACG
LOC_Os09g20220	TF_motif_seq_0259	CGACGOSAMY3	699	+	TGACG
LOC_Os09g20220	TF_motif_seq_0259	CGACGOSAMY3	702	+	CGCCG
LOC_Os09g20220	TF_motif_seq_0259	CGACGOSAMY3	702	-	CGCCG
LOC_Os09g20220	TF_motif_seq_0259	CGACGOSAMY3	705	+	CGCCG
LOC_Os09g20220	TF_motif_seq_0259	CGACGOSAMY3	705	-	CGCCG
LOC_Os09g20220	TF_motif_seq_0259	CGACGOSAMY3	849	-	TGTCG
LOC_Os09g20220	TF_motif_seq_0259	CGACGOSAMY3	901	+	GGACG
LOC_Os09g20220	TF_motif_seq_0259	CGACGOSAMY3	970	+	CGAGG
LOC_Os09g20220	TF_motif_seq_0259	CGACGOSAMY3	1336	+	CGAGG
LOC_Os09g20220	TF_motif_seq_0259	CGACGOSAMY3	1474	+	TGACG
LOC_Os09g20220	TF_motif_seq_0259	CGACGOSAMY3	1477	-	CGTAG
LOC_Os09g20220	TF_motif_seq_0259	CGACGOSAMY3	1513	+	CTACG
LOC_Os09g20220	TF_motif_seq_0259	CGACGOSAMY3	1662	-	CCTCG
LOC_Os09g20220	TF_motif_seq_0259	CGACGOSAMY3	1807	+	CAACG
LOC_Os09g20220	TF_motif_seq_0259	CGACGOSAMY3	1831	+	TGACG
LOC_Os09g20220	TF_motif_seq_0259	CGACGOSAMY3	1853	-	CATCG
LOC_Os09g20220	TF_motif_seq_0259	CGACGOSAMY3	1964	+	CGACG
LOC_Os09g20220	TF_motif_seq_0259	CGACGOSAMY3	1964	-	CGACG
LOC_Os09g20220	TF_motif_seq_0259	CGACGOSAMY3	1986	+	CGGCG
LOC_Os09g20220	TF_motif_seq_0259	CGACGOSAMY3	1986	-	CGGCG
LOC_Os09g20220	TF_motif_seq_0259	CGACGOSAMY3	1989	+	CGCCG
LOC_Os09g20220	TF_motif_seq_0259	CGACGOSAMY3	1989	-	CGCCG
LOC_Os09g20220	TF_motif_seq_0259	CGACGOSAMY3	2006	+	GGACG
LOC_Os09g20220	TF_motif_seq_0259	CGACGOSAMY3	2009	+	CGAGG
LOC_Os09g20220	TF_motif_seq_0259	CGACGOSAMY3	2048	+	CGTCG
LOC_Os09g20220	TF_motif_seq_0259	CGACGOSAMY3	2048	-	CGTCG
LOC_Os09g20220	TF_motif_seq_0259	CGACGOSAMY3	2053	+	CAACG
LOC_Os09g20220	TF_motif_seq_0259	CGACGOSAMY3	2095	-	TGTCG
LOC_Os09g20220	TF_motif_seq_0259	CGACGOSAMY3	2102	-	CGTCT
LOC_Os09g20220	TF_motif_seq_0259	CGACGOSAMY3	2137	+	CGAGG
LOC_Os09g20220	TF_motif_seq_0259	CGACGOSAMY3	2182	+	CGGCG
LOC_Os09g20220	TF_motif_seq_0259	CGACGOSAMY3	2182	-	CGGCG
LOC_Os09g20220	TF_motif_seq_0259	CGACGOSAMY3	2191	+	AGACG
LOC_Os09g20220	TF_motif_seq_0259	CGACGOSAMY3	2234	+	CGGCG
LOC_Os09g20220	TF_motif_seq_0259	CGACGOSAMY3	2234	-	CGGCG
LOC_Os09g20220	TF_motif_seq_0259	CGACGOSAMY3	2240	-	CCTCG
LOC_Os09g20220	TF_motif_seq_0259	CGACGOSAMY3	2264	+	CGGCG
LOC_Os09g20220	TF_motif_seq_0259	CGACGOSAMY3	2264	-	CGGCG
LOC_Os09g20220	TF_motif_seq_0259	CGACGOSAMY3	2278	-	GGTCG
LOC_Os09g20220	TF_motif_seq_0259	CGACGOSAMY3	2342	+	CGACT
LOC_Os09g20220	TF_motif_seq_0259	CGACGOSAMY3	2375	+	CGGCG
LOC_Os09g20220	TF_motif_seq_0259	CGACGOSAMY3	2375	-	CGGCG
LOC_Os09g20220	TF_motif_seq_0259	CGACGOSAMY3	2378	+	CGACG
LOC_Os09g20220	TF_motif_seq_0259	CGACGOSAMY3	2378	-	CGACG
LOC_Os09g20220	TF_motif_seq_0259	CGACGOSAMY3	2381	+	CGCCG
LOC_Os09g20220	TF_motif_seq_0259	CGACGOSAMY3	2381	-	CGCCG
LOC_Os09g20220	TF_motif_seq_0259	CGACGOSAMY3	2425	+	GGACG
LOC_Os09g20220	TF_motif_seq_0259	CGACGOSAMY3	2459	-	CTTCG
LOC_Os09g20220	TF_motif_seq_0259	CGACGOSAMY3	2462	+	CGGCG
LOC_Os09g20220	TF_motif_seq_0259	CGACGOSAMY3	2462	-	CGGCG
LOC_Os09g20220	TF_motif_seq_0259	CGACGOSAMY3	2465	+	CGGCG
LOC_Os09g20220	TF_motif_seq_0259	CGACGOSAMY3	2465	-	CGGCG
LOC_Os09g20220	TF_motif_seq_0259	CGACGOSAMY3	2468	+	CGAGG
LOC_Os09g20220	TF_motif_seq_0259	CGACGOSAMY3	2483	-	CCTCG
LOC_Os09g20220	TF_motif_seq_0259	CGACGOSAMY3	2486	+	CGACG
LOC_Os09g20220	TF_motif_seq_0259	CGACGOSAMY3	2486	-	CGACG
LOC_Os09g20220	TF_motif_seq_0259	CGACGOSAMY3	2489	+	CGTCG
LOC_Os09g20220	TF_motif_seq_0259	CGACGOSAMY3	2489	-	CGTCG
LOC_Os09g20220	TF_motif_seq_0259	CGACGOSAMY3	2507	-	CGTGG
LOC_Os09g20220	TF_motif_seq_0259	CGACGOSAMY3	2512	-	CGTGG
LOC_Os09g20220	TF_motif_seq_0259	CGACGOSAMY3	2519	+	CCACG
LOC_Os09g20220	TF_motif_seq_0259	CGACGOSAMY3	2525	+	CTACG
LOC_Os09g20220	TF_motif_seq_0259	CGACGOSAMY3	2546	+	CGCCG
LOC_Os09g20220	TF_motif_seq_0259	CGACGOSAMY3	2546	-	CGCCG
LOC_Os09g20220	TF_motif_seq_0259	CGACGOSAMY3	2549	-	CGTGG
LOC_Os09g20220	TF_motif_seq_0259	CGACGOSAMY3	2578	-	CGTGG
LOC_Os09g20220	TF_motif_seq_0259	CGACGOSAMY3	2589	+	CGATG
LOC_Os09g20220	TF_motif_seq_0259	CGACGOSAMY3	2609	+	CGTCG
LOC_Os09g20220	TF_motif_seq_0259	CGACGOSAMY3	2609	-	CGTCG
LOC_Os09g20220	TF_motif_seq_0259	CGACGOSAMY3	2617	+	AGACG
LOC_Os07g44440	TF_motif_seq_0259	CGACGOSAMY3	15	-	GGTCG
LOC_Os07g44440	TF_motif_seq_0259	CGACGOSAMY3	38	+	CGACC
LOC_Os07g44440	TF_motif_seq_0259	CGACGOSAMY3	41	-	CCTCG
LOC_Os07g44440	TF_motif_seq_0259	CGACGOSAMY3	48	-	CTTCG
LOC_Os07g44440	TF_motif_seq_0259	CGACGOSAMY3	66	+	CCACG
LOC_Os07g44440	TF_motif_seq_0259	CGACGOSAMY3	145	+	CTACG
LOC_Os07g44440	TF_motif_seq_0259	CGACGOSAMY3	274	-	CCTCG
LOC_Os07g44440	TF_motif_seq_0259	CGACGOSAMY3	395	-	CATCG
LOC_Os07g44440	TF_motif_seq_0259	CGACGOSAMY3	425	+	GGACG
LOC_Os07g44440	TF_motif_seq_0259	CGACGOSAMY3	554	-	CGTCT
LOC_Os07g44440	TF_motif_seq_0259	CGACGOSAMY3	616	-	CTTCG
LOC_Os07g44440	TF_motif_seq_0259	CGACGOSAMY3	638	-	CGTCT
LOC_Os07g44440	TF_motif_seq_0259	CGACGOSAMY3	700	-	CTTCG
LOC_Os07g44440	TF_motif_seq_0259	CGACGOSAMY3	716	-	CCTCG
LOC_Os07g44440	TF_motif_seq_0259	CGACGOSAMY3	719	+	CGAAG
LOC_Os07g44440	TF_motif_seq_0259	CGACGOSAMY3	796	-	CCTCG
LOC_Os07g44440	TF_motif_seq_0259	CGACGOSAMY3	799	+	CGAAG
LOC_Os07g44440	TF_motif_seq_0259	CGACGOSAMY3	1042	+	GGACG
LOC_Os07g44440	TF_motif_seq_0259	CGACGOSAMY3	1045	+	CGAAG
LOC_Os07g44440	TF_motif_seq_0259	CGACGOSAMY3	1061	+	AGACG
LOC_Os07g44440	TF_motif_seq_0259	CGACGOSAMY3	1082	-	AGTCG
LOC_Os07g44440	TF_motif_seq_0259	CGACGOSAMY3	1117	-	GGTCG
LOC_Os07g44440	TF_motif_seq_0259	CGACGOSAMY3	1120	+	CGACA
LOC_Os07g44440	TF_motif_seq_0259	CGACGOSAMY3	1176	+	CAACG
LOC_Os07g44440	TF_motif_seq_0259	CGACGOSAMY3	1179	-	CGTCA
LOC_Os07g44440	TF_motif_seq_0259	CGACGOSAMY3	1182	-	CATCG
LOC_Os07g44440	TF_motif_seq_0259	CGACGOSAMY3	1185	+	CGATG
LOC_Os07g44440	TF_motif_seq_0259	CGACGOSAMY3	1201	+	CGCCG
LOC_Os07g44440	TF_motif_seq_0259	CGACGOSAMY3	1201	-	CGCCG
LOC_Os07g44440	TF_motif_seq_0259	CGACGOSAMY3	1264	+	CTACG
LOC_Os07g44440	TF_motif_seq_0259	CGACGOSAMY3	1267	+	CGAGG
LOC_Os07g44440	TF_motif_seq_0259	CGACGOSAMY3	1279	-	CGTCC
LOC_Os07g44440	TF_motif_seq_0259	CGACGOSAMY3	1283	-	CGTTG
LOC_Os07g44440	TF_motif_seq_0259	CGACGOSAMY3	1289	-	CATCG
LOC_Os07g44440	TF_motif_seq_0259	CGACGOSAMY3	1298	-	CGTGG
LOC_Os07g44440	TF_motif_seq_0259	CGACGOSAMY3	1313	-	GGTCG
LOC_Os07g44440	TF_motif_seq_0259	CGACGOSAMY3	1485	-	CGTCA
LOC_Os07g44440	TF_motif_seq_0259	CGACGOSAMY3	1606	+	AGACG
LOC_Os07g44440	TF_motif_seq_0259	CGACGOSAMY3	1660	-	CTTCG
LOC_Os07g44440	TF_motif_seq_0259	CGACGOSAMY3	1704	-	AGTCG
LOC_Os07g44440	TF_motif_seq_0259	CGACGOSAMY3	1707	+	CGATG
LOC_Os07g44440	TF_motif_seq_0259	CGACGOSAMY3	1986	-	CCTCG
LOC_Os07g44440	TF_motif_seq_0259	CGACGOSAMY3	2015	-	CCTCG
LOC_Os07g44440	TF_motif_seq_0259	CGACGOSAMY3	2018	+	CGGCG
LOC_Os07g44440	TF_motif_seq_0259	CGACGOSAMY3	2018	-	CGGCG
LOC_Os07g44440	TF_motif_seq_0259	CGACGOSAMY3	2021	+	CGACG
LOC_Os07g44440	TF_motif_seq_0259	CGACGOSAMY3	2021	-	CGACG
LOC_Os07g44440	TF_motif_seq_0259	CGACGOSAMY3	2024	+	CGTCG
LOC_Os07g44440	TF_motif_seq_0259	CGACGOSAMY3	2024	-	CGTCG
LOC_Os07g44440	TF_motif_seq_0259	CGACGOSAMY3	2027	-	CGTCC
LOC_Os07g44440	TF_motif_seq_0259	CGACGOSAMY3	2033	+	CGACC
LOC_Os07g44440	TF_motif_seq_0259	CGACGOSAMY3	2045	+	CGACA
LOC_Os07g44440	TF_motif_seq_0259	CGACGOSAMY3	2054	+	CCACG
LOC_Os07g44440	TF_motif_seq_0259	CGACGOSAMY3	2072	+	CCACG
LOC_Os07g44440	TF_motif_seq_0259	CGACGOSAMY3	2075	+	CGACT
LOC_Os07g44440	TF_motif_seq_0259	CGACGOSAMY3	2078	-	CTTCG
LOC_Os07g44440	TF_motif_seq_0259	CGACGOSAMY3	2081	+	CGTCG
LOC_Os07g44440	TF_motif_seq_0259	CGACGOSAMY3	2081	-	CGTCG
LOC_Os07g44440	TF_motif_seq_0259	CGACGOSAMY3	2084	+	CGGCG
LOC_Os07g44440	TF_motif_seq_0259	CGACGOSAMY3	2084	-	CGGCG
LOC_Os07g44440	TF_motif_seq_0259	CGACGOSAMY3	2087	+	CGACG
LOC_Os07g44440	TF_motif_seq_0259	CGACGOSAMY3	2087	-	CGACG
LOC_Os07g44440	TF_motif_seq_0259	CGACGOSAMY3	2093	+	CTACG
LOC_Os07g44440	TF_motif_seq_0259	CGACGOSAMY3	2096	-	CGTCA
LOC_Os07g44440	TF_motif_seq_0259	CGACGOSAMY3	2145	-	TGTCG
LOC_Os07g44440	TF_motif_seq_0259	CGACGOSAMY3	2171	+	AGACG
LOC_Os06g40870	TF_motif_seq_0259	CGACGOSAMY3	32	-	CCTCG
LOC_Os06g40870	TF_motif_seq_0259	CGACGOSAMY3	59	+	CGGCG
LOC_Os06g40870	TF_motif_seq_0259	CGACGOSAMY3	59	-	CGGCG
LOC_Os06g40870	TF_motif_seq_0259	CGACGOSAMY3	62	+	CGGCG
LOC_Os06g40870	TF_motif_seq_0259	CGACGOSAMY3	62	-	CGGCG
LOC_Os06g40870	TF_motif_seq_0259	CGACGOSAMY3	92	+	CGACG
LOC_Os06g40870	TF_motif_seq_0259	CGACGOSAMY3	92	-	CGACG
LOC_Os06g40870	TF_motif_seq_0259	CGACGOSAMY3	95	+	CGACG
LOC_Os06g40870	TF_motif_seq_0259	CGACGOSAMY3	95	-	CGACG
LOC_Os06g40870	TF_motif_seq_0259	CGACGOSAMY3	98	+	CGACG
LOC_Os06g40870	TF_motif_seq_0259	CGACGOSAMY3	98	-	CGACG
LOC_Os06g40870	TF_motif_seq_0259	CGACGOSAMY3	101	+	CGACG
LOC_Os06g40870	TF_motif_seq_0259	CGACGOSAMY3	101	-	CGACG
LOC_Os06g40870	TF_motif_seq_0259	CGACGOSAMY3	104	-	CGTCC
LOC_Os06g40870	TF_motif_seq_0259	CGACGOSAMY3	135	+	CAACG
LOC_Os06g40870	TF_motif_seq_0259	CGACGOSAMY3	154	-	CCTCG
LOC_Os06g40870	TF_motif_seq_0259	CGACGOSAMY3	167	+	CGACA
LOC_Os06g40870	TF_motif_seq_0259	CGACGOSAMY3	175	-	CGTAG
LOC_Os06g40870	TF_motif_seq_0259	CGACGOSAMY3	182	+	CGAGG
LOC_Os06g40870	TF_motif_seq_0259	CGACGOSAMY3	204	+	CGCCG
LOC_Os06g40870	TF_motif_seq_0259	CGACGOSAMY3	204	-	CGCCG
LOC_Os06g40870	TF_motif_seq_0259	CGACGOSAMY3	221	-	CATCG
LOC_Os06g40870	TF_motif_seq_0259	CGACGOSAMY3	229	+	CGACG
LOC_Os06g40870	TF_motif_seq_0259	CGACGOSAMY3	229	-	CGACG
LOC_Os06g40870	TF_motif_seq_0259	CGACGOSAMY3	232	+	CGCCG
LOC_Os06g40870	TF_motif_seq_0259	CGACGOSAMY3	232	-	CGCCG
LOC_Os06g40870	TF_motif_seq_0259	CGACGOSAMY3	251	-	CCTCG
LOC_Os06g40870	TF_motif_seq_0259	CGACGOSAMY3	254	+	CGCCG
LOC_Os06g40870	TF_motif_seq_0259	CGACGOSAMY3	254	-	CGCCG
LOC_Os06g40870	TF_motif_seq_0259	CGACGOSAMY3	287	-	CGTGG
LOC_Os06g40870	TF_motif_seq_0259	CGACGOSAMY3	292	-	CGTCT
LOC_Os06g40870	TF_motif_seq_0259	CGACGOSAMY3	354	-	TGTCG
LOC_Os06g40870	TF_motif_seq_0259	CGACGOSAMY3	577	-	CATCG
LOC_Os06g40870	TF_motif_seq_0259	CGACGOSAMY3	608	-	CGTGG
LOC_Os06g40870	TF_motif_seq_0259	CGACGOSAMY3	657	-	CTTCG
LOC_Os06g40870	TF_motif_seq_0259	CGACGOSAMY3	660	+	CGACC
LOC_Os06g40870	TF_motif_seq_0259	CGACGOSAMY3	992	-	CGTCA
LOC_Os06g40870	TF_motif_seq_0259	CGACGOSAMY3	1094	+	CAACG
LOC_Os06g40870	TF_motif_seq_0259	CGACGOSAMY3	1124	+	CGACA
LOC_Os06g40870	TF_motif_seq_0259	CGACGOSAMY3	1154	-	CATCG
LOC_Os06g40870	TF_motif_seq_0259	CGACGOSAMY3	1169	+	CAACG
LOC_Os06g40870	TF_motif_seq_0259	CGACGOSAMY3	1183	-	AGTCG
LOC_Os06g40870	TF_motif_seq_0259	CGACGOSAMY3	1317	-	CTTCG
LOC_Os06g40870	TF_motif_seq_0259	CGACGOSAMY3	1599	+	CGACA
LOC_Os06g40870	TF_motif_seq_0259	CGACGOSAMY3	1624	+	CGACT
LOC_Os06g40870	TF_motif_seq_0259	CGACGOSAMY3	1638	+	CAACG
LOC_Os06g40870	TF_motif_seq_0259	CGACGOSAMY3	1708	-	TGTCG
LOC_Os06g40870	TF_motif_seq_0259	CGACGOSAMY3	1711	+	CGATG
LOC_Os05g45460	TF_motif_seq_0259	CGACGOSAMY3	85	+	CTACG
LOC_Os05g45460	TF_motif_seq_0259	CGACGOSAMY3	111	-	CGTTG
LOC_Os05g45460	TF_motif_seq_0259	CGACGOSAMY3	116	-	CGTCT
LOC_Os05g45460	TF_motif_seq_0259	CGACGOSAMY3	252	-	CGTAG
LOC_Os05g45460	TF_motif_seq_0259	CGACGOSAMY3	289	+	CGATG
LOC_Os05g45460	TF_motif_seq_0259	CGACGOSAMY3	365	-	CATCG
LOC_Os05g45460	TF_motif_seq_0259	CGACGOSAMY3	368	+	CGGCG
LOC_Os05g45460	TF_motif_seq_0259	CGACGOSAMY3	368	-	CGGCG
LOC_Os05g45460	TF_motif_seq_0259	CGACGOSAMY3	433	-	CGTCA
LOC_Os05g45460	TF_motif_seq_0259	CGACGOSAMY3	603	+	TGACG
LOC_Os05g45460	TF_motif_seq_0259	CGACGOSAMY3	606	-	CGTCT
LOC_Os05g45460	TF_motif_seq_0259	CGACGOSAMY3	801	-	CGTCT
LOC_Os05g45460	TF_motif_seq_0259	CGACGOSAMY3	913	+	CGACT
LOC_Os05g45460	TF_motif_seq_0259	CGACGOSAMY3	930	-	AGTCG
LOC_Os05g45460	TF_motif_seq_0259	CGACGOSAMY3	933	+	CGAGG
LOC_Os05g45460	TF_motif_seq_0259	CGACGOSAMY3	1139	+	CGATG
LOC_Os05g45460	TF_motif_seq_0259	CGACGOSAMY3	1270	-	GGTCG
LOC_Os05g45460	TF_motif_seq_0259	CGACGOSAMY3	1273	+	CGTCG
LOC_Os05g45460	TF_motif_seq_0259	CGACGOSAMY3	1273	-	CGTCG
LOC_Os05g45460	TF_motif_seq_0259	CGACGOSAMY3	1276	+	CGCCG
LOC_Os05g45460	TF_motif_seq_0259	CGACGOSAMY3	1276	-	CGCCG
LOC_Os05g45460	TF_motif_seq_0259	CGACGOSAMY3	1304	+	CCACG
LOC_Os05g45460	TF_motif_seq_0259	CGACGOSAMY3	1668	-	CGTTG
LOC_Os05g45460	TF_motif_seq_0259	CGACGOSAMY3	1685	-	CGTCA
LOC_Os05g45460	TF_motif_seq_0259	CGACGOSAMY3	1691	+	AGACG
LOC_Os05g45460	TF_motif_seq_0259	CGACGOSAMY3	1694	-	CGTCC
LOC_Os05g45460	TF_motif_seq_0259	CGACGOSAMY3	1697	+	CCACG
LOC_Os05g45460	TF_motif_seq_0259	CGACGOSAMY3	1797	+	CGATG
LOC_Os05g45460	TF_motif_seq_0259	CGACGOSAMY3	1901	-	CGTCT
LOC_Os05g45460	TF_motif_seq_0259	CGACGOSAMY3	1996	+	CAACG
LOC_Os05g45460	TF_motif_seq_0259	CGACGOSAMY3	1999	+	CGATG
LOC_Os05g45460	TF_motif_seq_0259	CGACGOSAMY3	2071	+	CGTCG
LOC_Os05g45460	TF_motif_seq_0259	CGACGOSAMY3	2071	-	CGTCG
LOC_Os05g45460	TF_motif_seq_0259	CGACGOSAMY3	2119	+	CGCCG
LOC_Os05g45460	TF_motif_seq_0259	CGACGOSAMY3	2119	-	CGCCG
LOC_Os05g45460	TF_motif_seq_0259	CGACGOSAMY3	2122	+	CGCCG
LOC_Os05g45460	TF_motif_seq_0259	CGACGOSAMY3	2122	-	CGCCG
LOC_Os05g45460	TF_motif_seq_0259	CGACGOSAMY3	2131	-	CCTCG
LOC_Os05g45460	TF_motif_seq_0259	CGACGOSAMY3	2134	+	CGCCG
LOC_Os05g45460	TF_motif_seq_0259	CGACGOSAMY3	2134	-	CGCCG
LOC_Os05g45460	TF_motif_seq_0259	CGACGOSAMY3	2137	+	CGCCG
LOC_Os05g45460	TF_motif_seq_0259	CGACGOSAMY3	2137	-	CGCCG
LOC_Os05g45460	TF_motif_seq_0259	CGACGOSAMY3	2156	-	GGTCG
LOC_Os05g45460	TF_motif_seq_0259	CGACGOSAMY3	2159	+	CGTCG
LOC_Os05g45460	TF_motif_seq_0259	CGACGOSAMY3	2159	-	CGTCG
LOC_Os05g45460	TF_motif_seq_0259	CGACGOSAMY3	2162	+	CGTCG
LOC_Os05g45460	TF_motif_seq_0259	CGACGOSAMY3	2162	-	CGTCG
LOC_Os05g45460	TF_motif_seq_0259	CGACGOSAMY3	2165	-	CGTCC
LOC_Os05g45460	TF_motif_seq_0259	CGACGOSAMY3	2222	+	GGACG
LOC_Os05g45460	TF_motif_seq_0259	CGACGOSAMY3	2227	-	CGTCT
LOC_Os05g45460	TF_motif_seq_0259	CGACGOSAMY3	2257	-	CGTAG
LOC_Os05g45460	TF_motif_seq_0259	CGACGOSAMY3	2267	-	TGTCG
LOC_Os04g50030	TF_motif_seq_0259	CGACGOSAMY3	71	-	CGTCT
LOC_Os04g50030	TF_motif_seq_0259	CGACGOSAMY3	118	-	GGTCG
LOC_Os04g50030	TF_motif_seq_0259	CGACGOSAMY3	186	+	CGAGG
LOC_Os04g50030	TF_motif_seq_0259	CGACGOSAMY3	261	-	CATCG
LOC_Os04g50030	TF_motif_seq_0259	CGACGOSAMY3	269	+	AGACG
LOC_Os04g50030	TF_motif_seq_0259	CGACGOSAMY3	272	-	CGTAG
LOC_Os04g50030	TF_motif_seq_0259	CGACGOSAMY3	664	-	AGTCG
LOC_Os04g50030	TF_motif_seq_0259	CGACGOSAMY3	1024	+	CTACG
LOC_Os04g50030	TF_motif_seq_0259	CGACGOSAMY3	1073	-	CGTTG
LOC_Os04g50030	TF_motif_seq_0259	CGACGOSAMY3	1117	+	AGACG
LOC_Os04g50030	TF_motif_seq_0259	CGACGOSAMY3	1129	-	CGTGG
LOC_Os04g50030	TF_motif_seq_0259	CGACGOSAMY3	1153	+	CCACG
LOC_Os04g50030	TF_motif_seq_0259	CGACGOSAMY3	1156	+	CGAGG
LOC_Os04g50030	TF_motif_seq_0259	CGACGOSAMY3	1172	+	GGACG
LOC_Os04g50030	TF_motif_seq_0259	CGACGOSAMY3	1249	+	CGATG
LOC_Os04g50030	TF_motif_seq_0259	CGACGOSAMY3	1273	+	CGACA
LOC_Os04g50030	TF_motif_seq_0259	CGACGOSAMY3	1312	-	CCTCG
LOC_Os04g50030	TF_motif_seq_0259	CGACGOSAMY3	1315	-	CGTCT
LOC_Os04g50030	TF_motif_seq_0259	CGACGOSAMY3	1326	+	CGAAG
LOC_Os04g50030	TF_motif_seq_0259	CGACGOSAMY3	1370	+	TGACG
LOC_Os04g50030	TF_motif_seq_0259	CGACGOSAMY3	1375	-	CGTGG
LOC_Os04g50030	TF_motif_seq_0259	CGACGOSAMY3	1386	-	CCTCG
LOC_Os04g50030	TF_motif_seq_0259	CGACGOSAMY3	2012	+	CGACC
LOC_Os04g50030	TF_motif_seq_0259	CGACGOSAMY3	2015	-	CCTCG
LOC_Os04g50030	TF_motif_seq_0259	CGACGOSAMY3	2024	+	CGCCG
LOC_Os04g50030	TF_motif_seq_0259	CGACGOSAMY3	2024	-	CGCCG
LOC_Os04g50030	TF_motif_seq_0259	CGACGOSAMY3	2029	+	CGACG
LOC_Os04g50030	TF_motif_seq_0259	CGACGOSAMY3	2029	-	CGACG
LOC_Os04g50030	TF_motif_seq_0259	CGACGOSAMY3	2036	+	CTACG
LOC_Os04g50030	TF_motif_seq_0259	CGACGOSAMY3	2039	-	CGTCC
LOC_Os04g50030	TF_motif_seq_0259	CGACGOSAMY3	2066	+	CGACC
LOC_Os04g50030	TF_motif_seq_0259	CGACGOSAMY3	2087	+	CTACG
LOC_Os04g50030	TF_motif_seq_0259	CGACGOSAMY3	2107	-	CGTCC
LOC_Os04g50030	TF_motif_seq_0259	CGACGOSAMY3	2111	+	CGACG
LOC_Os04g50030	TF_motif_seq_0259	CGACGOSAMY3	2111	-	CGACG
LOC_Os04g50030	TF_motif_seq_0259	CGACGOSAMY3	2114	+	CGACG
LOC_Os04g50030	TF_motif_seq_0259	CGACGOSAMY3	2114	-	CGACG
LOC_Os04g50030	TF_motif_seq_0259	CGACGOSAMY3	2117	+	CGACC
LOC_Os04g50030	TF_motif_seq_0259	CGACGOSAMY3	2123	+	CAACG
LOC_Os04g50030	TF_motif_seq_0259	CGACGOSAMY3	2132	+	CGGCG
LOC_Os04g50030	TF_motif_seq_0259	CGACGOSAMY3	2132	-	CGGCG
LOC_Os04g50030	TF_motif_seq_0259	CGACGOSAMY3	2135	+	CGGCG
LOC_Os04g50030	TF_motif_seq_0259	CGACGOSAMY3	2135	-	CGGCG
LOC_Os04g50030	TF_motif_seq_0259	CGACGOSAMY3	2138	+	CGGCG
LOC_Os04g50030	TF_motif_seq_0259	CGACGOSAMY3	2138	-	CGGCG
LOC_Os04g50030	TF_motif_seq_0259	CGACGOSAMY3	2150	+	CAACG
LOC_Os04g50030	TF_motif_seq_0259	CGACGOSAMY3	2153	+	CGGCG
LOC_Os04g50030	TF_motif_seq_0259	CGACGOSAMY3	2153	-	CGGCG
LOC_Os04g50030	TF_motif_seq_0259	CGACGOSAMY3	2174	+	TGACG
LOC_Os04g50030	TF_motif_seq_0259	CGACGOSAMY3	2177	+	CGGCG
LOC_Os04g50030	TF_motif_seq_0259	CGACGOSAMY3	2177	-	CGGCG
LOC_Os04g50030	TF_motif_seq_0259	CGACGOSAMY3	2185	-	CCTCG
LOC_Os04g50030	TF_motif_seq_0259	CGACGOSAMY3	2188	+	CGTCG
LOC_Os04g50030	TF_motif_seq_0259	CGACGOSAMY3	2188	-	CGTCG
LOC_Os04g50030	TF_motif_seq_0259	CGACGOSAMY3	2191	-	CGTCA
LOC_Os04g50030	TF_motif_seq_0259	CGACGOSAMY3	2207	+	CGACG
LOC_Os04g50030	TF_motif_seq_0259	CGACGOSAMY3	2207	-	CGACG
LOC_Os04g50030	TF_motif_seq_0259	CGACGOSAMY3	2210	+	CGGCG
LOC_Os04g50030	TF_motif_seq_0259	CGACGOSAMY3	2210	-	CGGCG
LOC_Os04g50030	TF_motif_seq_0259	CGACGOSAMY3	2216	-	GGTCG
LOC_Os04g50030	TF_motif_seq_0259	CGACGOSAMY3	2219	+	CGGCG
LOC_Os04g50030	TF_motif_seq_0259	CGACGOSAMY3	2219	-	CGGCG
LOC_Os04g50030	TF_motif_seq_0259	CGACGOSAMY3	2228	+	CGGCG
LOC_Os04g50030	TF_motif_seq_0259	CGACGOSAMY3	2228	-	CGGCG
LOC_Os04g50030	TF_motif_seq_0259	CGACGOSAMY3	2231	+	CGACG
LOC_Os04g50030	TF_motif_seq_0259	CGACGOSAMY3	2231	-	CGACG
LOC_Os04g50030	TF_motif_seq_0259	CGACGOSAMY3	2234	-	CGTGG
LOC_Os04g50030	TF_motif_seq_0259	CGACGOSAMY3	2244	+	CGCCG
LOC_Os04g50030	TF_motif_seq_0259	CGACGOSAMY3	2244	-	CGCCG
LOC_Os04g50030	TF_motif_seq_0259	CGACGOSAMY3	2284	+	CGAAG
LOC_Os04g50030	TF_motif_seq_0259	CGACGOSAMY3	2290	+	CGCCG
LOC_Os04g50030	TF_motif_seq_0259	CGACGOSAMY3	2290	-	CGCCG
LOC_Os04g50030	TF_motif_seq_0259	CGACGOSAMY3	2345	-	GGTCG
LOC_Os04g50030	TF_motif_seq_0259	CGACGOSAMY3	2360	+	CGACG
LOC_Os04g50030	TF_motif_seq_0259	CGACGOSAMY3	2360	-	CGACG
LOC_Os04g50030	TF_motif_seq_0259	CGACGOSAMY3	2375	-	CGTCT
LOC_Os04g50030	TF_motif_seq_0259	CGACGOSAMY3	2380	+	CCACG
LOC_Os04g50030	TF_motif_seq_0259	CGACGOSAMY3	2391	+	CGCCG
LOC_Os04g50030	TF_motif_seq_0259	CGACGOSAMY3	2391	-	CGCCG
LOC_Os04g50030	TF_motif_seq_0259	CGACGOSAMY3	2394	+	CGGCG
LOC_Os04g50030	TF_motif_seq_0259	CGACGOSAMY3	2394	-	CGGCG
LOC_Os04g50030	TF_motif_seq_0259	CGACGOSAMY3	2405	+	CGGCG
LOC_Os04g50030	TF_motif_seq_0259	CGACGOSAMY3	2405	-	CGGCG
LOC_Os04g50030	TF_motif_seq_0259	CGACGOSAMY3	2429	+	CGGCG
LOC_Os04g50030	TF_motif_seq_0259	CGACGOSAMY3	2429	-	CGGCG
LOC_Os04g50030	TF_motif_seq_0259	CGACGOSAMY3	2432	-	CGTGG
LOC_Os04g50030	TF_motif_seq_0259	CGACGOSAMY3	2441	+	CAACG
LOC_Os04g50030	TF_motif_seq_0259	CGACGOSAMY3	2446	+	TGACG
LOC_Os04g50030	TF_motif_seq_0259	CGACGOSAMY3	2454	-	CGTCA
LOC_Os04g50030	TF_motif_seq_0259	CGACGOSAMY3	2461	+	CGTCG
LOC_Os04g50030	TF_motif_seq_0259	CGACGOSAMY3	2461	-	CGTCG
LOC_Os04g50030	TF_motif_seq_0259	CGACGOSAMY3	2464	+	CGGCG
LOC_Os04g50030	TF_motif_seq_0259	CGACGOSAMY3	2464	-	CGGCG
LOC_Os04g50030	TF_motif_seq_0259	CGACGOSAMY3	2477	+	CGCCG
LOC_Os04g50030	TF_motif_seq_0259	CGACGOSAMY3	2477	-	CGCCG
LOC_Os04g50030	TF_motif_seq_0259	CGACGOSAMY3	2480	+	CGTCG
LOC_Os04g50030	TF_motif_seq_0259	CGACGOSAMY3	2480	-	CGTCG
LOC_Os04g50030	TF_motif_seq_0259	CGACGOSAMY3	2485	-	TGTCG
LOC_Os04g50030	TF_motif_seq_0259	CGACGOSAMY3	2512	-	TGTCG
LOC_Os04g50030	TF_motif_seq_0259	CGACGOSAMY3	2536	+	CGCCG
LOC_Os04g50030	TF_motif_seq_0259	CGACGOSAMY3	2536	-	CGCCG
LOC_Os04g50030	TF_motif_seq_0259	CGACGOSAMY3	2539	+	CGCCG
LOC_Os04g50030	TF_motif_seq_0259	CGACGOSAMY3	2539	-	CGCCG
LOC_Os04g50030	TF_motif_seq_0259	CGACGOSAMY3	2552	+	CGGCG
LOC_Os04g50030	TF_motif_seq_0259	CGACGOSAMY3	2552	-	CGGCG
LOC_Os04g50030	TF_motif_seq_0259	CGACGOSAMY3	2576	-	CCTCG
LOC_Os04g50030	TF_motif_seq_0259	CGACGOSAMY3	2579	+	CGCCG
LOC_Os04g50030	TF_motif_seq_0259	CGACGOSAMY3	2579	-	CGCCG
LOC_Os04g50030	TF_motif_seq_0259	CGACGOSAMY3	2597	-	GGTCG
LOC_Os04g50030	TF_motif_seq_0259	CGACGOSAMY3	2600	+	CGTCG
LOC_Os04g50030	TF_motif_seq_0259	CGACGOSAMY3	2600	-	CGTCG
LOC_Os04g50030	TF_motif_seq_0259	CGACGOSAMY3	2603	+	CGGCG
LOC_Os04g50030	TF_motif_seq_0259	CGACGOSAMY3	2603	-	CGGCG
LOC_Os04g50030	TF_motif_seq_0259	CGACGOSAMY3	2609	+	CAACG
LOC_Os04g50030	TF_motif_seq_0259	CGACGOSAMY3	2612	+	CGTCG
LOC_Os04g50030	TF_motif_seq_0259	CGACGOSAMY3	2612	-	CGTCG
LOC_Os04g50030	TF_motif_seq_0259	CGACGOSAMY3	2615	+	CGTCG
LOC_Os04g50030	TF_motif_seq_0259	CGACGOSAMY3	2615	-	CGTCG
LOC_Os04g50030	TF_motif_seq_0259	CGACGOSAMY3	2618	+	CGGCG
LOC_Os04g50030	TF_motif_seq_0259	CGACGOSAMY3	2618	-	CGGCG
LOC_Os04g50030	TF_motif_seq_0259	CGACGOSAMY3	2627	+	CTACG
LOC_Os04g50030	TF_motif_seq_0259	CGACGOSAMY3	2630	+	CGCCG
LOC_Os04g50030	TF_motif_seq_0259	CGACGOSAMY3	2630	-	CGCCG
LOC_Os04g50030	TF_motif_seq_0259	CGACGOSAMY3	2645	-	CATCG
LOC_Os04g50030	TF_motif_seq_0259	CGACGOSAMY3	2648	-	CGTCA
LOC_Os04g50030	TF_motif_seq_0259	CGACGOSAMY3	2651	-	CATCG
LOC_Os04g50030	TF_motif_seq_0259	CGACGOSAMY3	2656	+	CGGCG
LOC_Os04g50030	TF_motif_seq_0259	CGACGOSAMY3	2656	-	CGGCG
LOC_Os04g50030	TF_motif_seq_0259	CGACGOSAMY3	2659	-	CGTCC
LOC_Os04g50030	TF_motif_seq_0259	CGACGOSAMY3	2663	-	CTTCG
LOC_Os04g50030	TF_motif_seq_0259	CGACGOSAMY3	2669	+	CAACG
LOC_Os04g50030	TF_motif_seq_0259	CGACGOSAMY3	2672	+	CGTCG
LOC_Os04g50030	TF_motif_seq_0259	CGACGOSAMY3	2672	-	CGTCG
LOC_Os04g50030	TF_motif_seq_0259	CGACGOSAMY3	2678	+	CTACG
LOC_Os04g50030	TF_motif_seq_0259	CGACGOSAMY3	2710	+	CGCCG
LOC_Os04g50030	TF_motif_seq_0259	CGACGOSAMY3	2710	-	CGCCG
LOC_Os04g50030	TF_motif_seq_0259	CGACGOSAMY3	2713	+	CGCCG
LOC_Os04g50030	TF_motif_seq_0259	CGACGOSAMY3	2713	-	CGCCG
LOC_Os04g50030	TF_motif_seq_0259	CGACGOSAMY3	2716	+	CGCCG
LOC_Os04g50030	TF_motif_seq_0259	CGACGOSAMY3	2716	-	CGCCG
LOC_Os04g50030	TF_motif_seq_0259	CGACGOSAMY3	2747	+	CGGCG
LOC_Os04g50030	TF_motif_seq_0259	CGACGOSAMY3	2747	-	CGGCG
LOC_Os04g50030	TF_motif_seq_0259	CGACGOSAMY3	2750	+	CGGCG
LOC_Os04g50030	TF_motif_seq_0259	CGACGOSAMY3	2750	-	CGGCG
LOC_Os04g50030	TF_motif_seq_0259	CGACGOSAMY3	2753	+	CGGCG
LOC_Os04g50030	TF_motif_seq_0259	CGACGOSAMY3	2753	-	CGGCG
LOC_Os04g50030	TF_motif_seq_0259	CGACGOSAMY3	2756	+	CGCCG
LOC_Os04g50030	TF_motif_seq_0259	CGACGOSAMY3	2756	-	CGCCG
LOC_Os04g50030	TF_motif_seq_0259	CGACGOSAMY3	2759	+	CGATG
LOC_Os04g50030	TF_motif_seq_0259	CGACGOSAMY3	2788	+	CGCCG
LOC_Os04g50030	TF_motif_seq_0259	CGACGOSAMY3	2788	-	CGCCG
LOC_Os04g50030	TF_motif_seq_0259	CGACGOSAMY3	2797	-	CGTCT
LOC_Os04g50030	TF_motif_seq_0259	CGACGOSAMY3	2804	+	CGCCG
LOC_Os04g50030	TF_motif_seq_0259	CGACGOSAMY3	2804	-	CGCCG
LOC_Os04g50030	TF_motif_seq_0259	CGACGOSAMY3	2852	+	CGGCG
LOC_Os04g50030	TF_motif_seq_0259	CGACGOSAMY3	2852	-	CGGCG
LOC_Os04g50030	TF_motif_seq_0259	CGACGOSAMY3	2873	+	CGGCG
LOC_Os04g50030	TF_motif_seq_0259	CGACGOSAMY3	2873	-	CGGCG
LOC_Os04g50030	TF_motif_seq_0259	CGACGOSAMY3	2876	+	CGCCG
LOC_Os04g50030	TF_motif_seq_0259	CGACGOSAMY3	2876	-	CGCCG
LOC_Os04g50030	TF_motif_seq_0259	CGACGOSAMY3	2879	+	CGACG
LOC_Os04g50030	TF_motif_seq_0259	CGACGOSAMY3	2879	-	CGACG
LOC_Os04g50030	TF_motif_seq_0259	CGACGOSAMY3	2897	+	CGGCG
LOC_Os04g50030	TF_motif_seq_0259	CGACGOSAMY3	2897	-	CGGCG
LOC_Os03g13140	TF_motif_seq_0259	CGACGOSAMY3	441	-	CTTCG
LOC_Os03g13140	TF_motif_seq_0259	CGACGOSAMY3	493	-	CGTCT
LOC_Os03g13140	TF_motif_seq_0259	CGACGOSAMY3	663	+	CGCCG
LOC_Os03g13140	TF_motif_seq_0259	CGACGOSAMY3	663	-	CGCCG
LOC_Os03g13140	TF_motif_seq_0259	CGACGOSAMY3	666	+	CGTCG
LOC_Os03g13140	TF_motif_seq_0259	CGACGOSAMY3	666	-	CGTCG
LOC_Os03g13140	TF_motif_seq_0259	CGACGOSAMY3	669	+	CGACA
LOC_Os03g13140	TF_motif_seq_0259	CGACGOSAMY3	693	-	CTTCG
LOC_Os03g13140	TF_motif_seq_0259	CGACGOSAMY3	701	-	TGTCG
LOC_Os03g13140	TF_motif_seq_0259	CGACGOSAMY3	704	+	CGTCG
LOC_Os03g13140	TF_motif_seq_0259	CGACGOSAMY3	704	-	CGTCG
LOC_Os03g13140	TF_motif_seq_0259	CGACGOSAMY3	720	+	CGACC
LOC_Os03g13140	TF_motif_seq_0259	CGACGOSAMY3	773	+	CGGCG
LOC_Os03g13140	TF_motif_seq_0259	CGACGOSAMY3	773	-	CGGCG
LOC_Os03g13140	TF_motif_seq_0259	CGACGOSAMY3	776	+	CGAGG
LOC_Os03g13140	TF_motif_seq_0259	CGACGOSAMY3	780	+	GGACG
LOC_Os03g13140	TF_motif_seq_0259	CGACGOSAMY3	789	-	CGTCC
LOC_Os03g13140	TF_motif_seq_0259	CGACGOSAMY3	798	+	CAACG
LOC_Os03g13140	TF_motif_seq_0259	CGACGOSAMY3	801	+	CGTCG
LOC_Os03g13140	TF_motif_seq_0259	CGACGOSAMY3	801	-	CGTCG
LOC_Os03g13140	TF_motif_seq_0259	CGACGOSAMY3	804	+	CGGCG
LOC_Os03g13140	TF_motif_seq_0259	CGACGOSAMY3	804	-	CGGCG
LOC_Os03g13140	TF_motif_seq_0259	CGACGOSAMY3	807	-	CGTCC
LOC_Os03g13140	TF_motif_seq_0259	CGACGOSAMY3	820	+	CGGCG
LOC_Os03g13140	TF_motif_seq_0259	CGACGOSAMY3	820	-	CGGCG
LOC_Os03g13140	TF_motif_seq_0259	CGACGOSAMY3	835	+	CGCCG
LOC_Os03g13140	TF_motif_seq_0259	CGACGOSAMY3	835	-	CGCCG
LOC_Os03g13140	TF_motif_seq_0259	CGACGOSAMY3	857	+	CGAAG
LOC_Os03g13140	TF_motif_seq_0259	CGACGOSAMY3	864	-	CCTCG
LOC_Os03g13140	TF_motif_seq_0259	CGACGOSAMY3	878	+	CGAGG
LOC_Os03g13140	TF_motif_seq_0259	CGACGOSAMY3	882	+	GGACG
LOC_Os03g13140	TF_motif_seq_0259	CGACGOSAMY3	885	+	CGCCG
LOC_Os03g13140	TF_motif_seq_0259	CGACGOSAMY3	885	-	CGCCG
LOC_Os03g13140	TF_motif_seq_0259	CGACGOSAMY3	891	-	CCTCG
LOC_Os03g13140	TF_motif_seq_0259	CGACGOSAMY3	903	+	CGACC
LOC_Os03g13140	TF_motif_seq_0259	CGACGOSAMY3	950	+	CGGCG
LOC_Os03g13140	TF_motif_seq_0259	CGACGOSAMY3	950	-	CGGCG
LOC_Os03g13140	TF_motif_seq_0259	CGACGOSAMY3	953	+	CGGCG
LOC_Os03g13140	TF_motif_seq_0259	CGACGOSAMY3	953	-	CGGCG
LOC_Os03g13140	TF_motif_seq_0259	CGACGOSAMY3	965	+	CGGCG
LOC_Os03g13140	TF_motif_seq_0259	CGACGOSAMY3	965	-	CGGCG
LOC_Os03g13140	TF_motif_seq_0259	CGACGOSAMY3	971	-	GGTCG
LOC_Os03g13140	TF_motif_seq_0259	CGACGOSAMY3	978	+	CGGCG
LOC_Os03g13140	TF_motif_seq_0259	CGACGOSAMY3	978	-	CGGCG
LOC_Os03g13140	TF_motif_seq_0259	CGACGOSAMY3	981	+	CGGCG
LOC_Os03g13140	TF_motif_seq_0259	CGACGOSAMY3	981	-	CGGCG
LOC_Os03g13140	TF_motif_seq_0259	CGACGOSAMY3	984	+	CGGCG
LOC_Os03g13140	TF_motif_seq_0259	CGACGOSAMY3	984	-	CGGCG
LOC_Os03g13140	TF_motif_seq_0259	CGACGOSAMY3	987	+	CGGCG
LOC_Os03g13140	TF_motif_seq_0259	CGACGOSAMY3	987	-	CGGCG
LOC_Os03g13140	TF_motif_seq_0259	CGACGOSAMY3	990	+	CGGCG
LOC_Os03g13140	TF_motif_seq_0259	CGACGOSAMY3	990	-	CGGCG
LOC_Os03g13140	TF_motif_seq_0259	CGACGOSAMY3	993	+	CGTCG
LOC_Os03g13140	TF_motif_seq_0259	CGACGOSAMY3	993	-	CGTCG
LOC_Os03g13140	TF_motif_seq_0259	CGACGOSAMY3	1047	-	CGTGG
LOC_Os03g13140	TF_motif_seq_0259	CGACGOSAMY3	1064	+	CAACG
LOC_Os03g13140	TF_motif_seq_0259	CGACGOSAMY3	1082	+	CCACG
LOC_Os03g13140	TF_motif_seq_0259	CGACGOSAMY3	1186	-	CGTGG
LOC_Os03g13140	TF_motif_seq_0259	CGACGOSAMY3	1248	+	GGACG
LOC_Os03g13140	TF_motif_seq_0259	CGACGOSAMY3	1251	+	CGACG
LOC_Os03g13140	TF_motif_seq_0259	CGACGOSAMY3	1251	-	CGACG
LOC_Os03g13140	TF_motif_seq_0259	CGACGOSAMY3	1261	-	CGTCT
LOC_Os03g13140	TF_motif_seq_0259	CGACGOSAMY3	1328	+	CCACG
LOC_Os03g13140	TF_motif_seq_0259	CGACGOSAMY3	1336	+	CCACG
LOC_Os03g13140	TF_motif_seq_0259	CGACGOSAMY3	1446	+	AGACG
LOC_Os03g13140	TF_motif_seq_0259	CGACGOSAMY3	1654	+	AGACG
LOC_Os03g13140	TF_motif_seq_0259	CGACGOSAMY3	1662	-	CCTCG
LOC_Os03g13140	TF_motif_seq_0259	CGACGOSAMY3	1753	-	CGTAG
LOC_Os03g13140	TF_motif_seq_0259	CGACGOSAMY3	1784	+	CCACG
LOC_Os03g13140	TF_motif_seq_0259	CGACGOSAMY3	1792	+	CGATG
LOC_Os03g13140	TF_motif_seq_0259	CGACGOSAMY3	1799	+	CAACG
LOC_Os03g13140	TF_motif_seq_0259	CGACGOSAMY3	1822	+	CGTCG
LOC_Os03g13140	TF_motif_seq_0259	CGACGOSAMY3	1822	-	CGTCG
LOC_Os03g13140	TF_motif_seq_0259	CGACGOSAMY3	1861	+	CGACC
LOC_Os03g13140	TF_motif_seq_0259	CGACGOSAMY3	2009	-	CGTGG
LOC_Os03g13140	TF_motif_seq_0259	CGACGOSAMY3	2027	-	CGTAG
LOC_Os03g13140	TF_motif_seq_0259	CGACGOSAMY3	2045	+	CGAGG
LOC_Os09g20220	TF_motif_seq_0340	CGCGBOXAT	2295	+	GCGCGc
LOC_Os09g20220	TF_motif_seq_0340	CGCGBOXAT	2295	-	gCGCGC
[truncated: 3,535 more rows]
