# Supplementary material for: Comparative Expression Analysis of Rice and Arabidopsis Peroxiredoxin Genes Suggests Conserved or Diversified Roles Between the Two Species and Leads to the Identification of Tandemly Duplicated Rice Peroxiredoxin Genes Differentially Expressed in Seeds
Source: Rice (N Y). 2017 Jun 24;10:30. doi: 10.1186/s12284-017-0170-5 (PMC5483221; doi:10.1186/s12284-017-0170-5)
Supplement: Supplementary file 11 — Detailed information about genes integrated in nodes of protein–protein interaction network. (ODS 15 kb) [file 12284_2017_170_MOESM11_ESM.ods]

## Sheet: Sheet1
Table S7. Detailed information about genes integrated in nodes of protein–protein interaction network.
RGAP locus_ID	Putative function	Names of known genes or Prxs	MapMan group number	RGAP Gene Model	Putative Function
LOC_Os04g54330	amino acid metabolism.degradation.glutamate family.glutamine		1	LOC_Os04g54330.2	acetyltransferase, GNAT family
LOC_Os06g04280	amino acid metabolism.synthesis.aromatic aa.chorismate.5-enolpyruvylshikimate-3-phosphate synthase	EPSPS	1	LOC_Os06g04280.1	3-phosphoshikimate 1-carboxyvinyltransferase, chloroplast precursor
LOC_Os12g42876	amino acid metabolism.synthesis.aspartate family.methionine		1	LOC_Os12g42876.1	5-methyltetrahydropteroyltriglutamate--homocysteine methyltransferase
LOC_Os03g05300	cell.cycle		7	LOC_Os03g05300.1	cyclin-dependent kinases regulatory subunit 1
LOC_Os09g32680	cell.cycle		7	LOC_Os09g32680.1	cyclin
LOC_Os07g38300	cell.division		7	LOC_Os07g38300.1	ribosome recycling factor
LOC_Os06g44030	development.unspecified		7	LOC_Os06g44030.1	WD domain, G-beta repeat domain containing protein
LOC_Os05g46270	DNA synthesis(41)		2	LOC_Os05g46270.1	flap endonuclease
LOC_Os02g42230	DNA.repair		2	LOC_Os02g42230.1	RPA2B - Putative single-stranded DNA binding complex subunit 2
LOC_Os04g54340	DNA.repair		2	LOC_Os04g54340.1	double-strand break repair protein MRE11
LOC_Os05g19270	DNA.repair		2	LOC_Os05g19270.1	MSH-like DNA mismatch repair protein
LOC_Os11g40150	DNA.repair		2	LOC_Os11g40150.1	DNA repair protein Rad51
LOC_Os03g06900	DNA.synthesis/chromatin structure		2	LOC_Os03g06900.1	DNA topoisomerase 3 protein
LOC_Os03g13850	DNA.synthesis/chromatin structure		2	LOC_Os03g13850.1	cell cycle checkpoint protein RAD17
LOC_Os04g43140	DNA.synthesis/chromatin structure		2	LOC_Os04g43140.1	DEAD-box ATP-dependent RNA helicase
LOC_Os07g30980	DNA.synthesis/chromatin structure		2	LOC_Os07g30980.1	uvrD/REP helicase family protein
LOC_Os11g48090	DNA.synthesis/chromatin structure		2	LOC_Os11g48090.5	helicase conserved C-terminal domain
LOC_Os12g19549	DNA.synthesis/chromatin structure		2	LOC_Os12g19549.1	telomerase reverse transcriptase
LOC_Os05g13300	DNA.unspecified		2	LOC_Os05g13300.1	helicase
LOC_Os02g51590	glycolysis.unclear/dually targeted.phosphoglycerate mutase		7	LOC_Os02g51590.1	phosphoglycerate mutase
LOC_Os05g22940	lipid metabolism.FA synthesis and FA elongation.Acetyl CoA Carboxylation.homomeric Enzyme		7	LOC_Os05g22940.1	acetyl-CoA carboxylase
LOC_Os07g12640	lipid metabolism.glyceral metabolism.Glycerol-3-phosphate dehydrogenase (NAD+)		7	LOC_Os07g12640.1	glycerol-3-phosphate dehydrogenase
LOC_Os05g47980	mitochondrial electron transport / ATP synthesis.F1-ATPase		9	LOC_Os05g47980.1	ATP synthase
LOC_Os03g03390	not assigned.unknown		8	LOC_Os03g03390.1	G-patch domain containing protein
LOC_Os06g49890	not assigned.unknown		8	LOC_Os06g49890.1	coiled-coil domain-containing protein 90A, mitochondrial precursor
LOC_Os07g28280	not assigned.unknown	RURM1	8	LOC_Os07g28280.1	Rice ubiquitin-related modifier 1
LOC_Os02g58640	not assigned.unknown		8	LOC_Os02g58640.1	tumor susceptibility gene 101
LOC_Os03g52770	not assigned.unknown		8	LOC_Os03g52770.1	expressed protein
LOC_Os04g35060	not assigned.unknown		8	LOC_Os04g35060.1	nicotinate phosphoribosyltransferase family domain containing protein
LOC_Os05g38710	not assigned.unknown		8	LOC_Os05g38710.1	lipin, N-terminal conserved region family protein
LOC_Os09g06560	not assigned.unknown		8	LOC_Os09g06560.1	WD domain, G-beta repeat domain containing protein
LOC_Os11g29400	OPP.oxidative PP.6-phosphogluconate dehydrogenase		7	LOC_Os11g29400.1	6-phosphogluconate dehydrogenase, decarboxylating
LOC_Os02g33450	peroxiredoxin	Os2-CysPrxA	3	LOC_Os02g33450.2	peroxiredoxin
LOC_Os06g13660	protein.aa activation		5	LOC_Os06g13660.1	alanyl-tRNA synthetase
LOC_Os02g53680	protein.degradation		5	LOC_Os02g53680.1	RPA1A - Putative single-stranded DNA binding complex subunit 1
LOC_Os03g15810	protein.degradation.AAA type		5	LOC_Os03g15810.1	AAA-type ATPase family protein
LOC_Os02g35630	protein.degradation.serine protease		5	LOC_Os02g35630.1	AAA family ATPase
LOC_Os03g13970	protein.degradation.ubiquitin	RPN10	5	LOC_Os03g13970.1	26S proteasome non-ATPase regulatory subunit 4
LOC_Os01g36930	protein.degradation.ubiquitin.ubiquitin protease	OsUBP6	5	LOC_Os01g36930.1	ubiquitin carboxyl-terminal hydrolase 6
LOC_Os01g62244	protein.degradation.ubiquitin.E2		5	LOC_Os01g62244.1	ubiquitin-conjugating enzyme
LOC_Os03g57790	protein.degradation.ubiquitin.E2		5	LOC_Os03g57790.1	ubiquitin-conjugating enzyme
LOC_Os04g58800	protein.degradation.ubiquitin.E2		5	LOC_Os04g58800.1	ubiquitin-conjugating enzyme
LOC_Os04g46450	protein.degradation.ubiquitin.E3.RING		5	LOC_Os04g46450.1	zinc finger, C3HC4
LOC_Os06g20320	protein.folding		5	LOC_Os06g20320.1	peptidyl-prolyl cis-trans isomerase, FKBP-type
LOC_Os02g47410	protein.postranslational modification		5	LOC_Os02g47410.1	protein kinase
LOC_Os03g16110	protein.postranslational modification		5	LOC_Os03g16110.2	Ser/Thr protein phosphatase family protein
LOC_Os07g02350	protein.postranslational modification		5	LOC_Os07g02350.1	casein kinase II subunit alpha-2
LOC_Os07g44710	protein.postranslational modification		5	LOC_Os07g44710.1	CAMK
LOC_Os08g02860	protein.postranslational modification		5	LOC_Os08g02860.1	transposon protein
LOC_Os12g03810	protein.postranslational modification		5	LOC_Os12g03810.2	CAMK
LOC_Os06g50910	protein.postranslational modification.kinase		5	LOC_Os06g50910.3	Phosphatidylinositol kinase and FAT containing domain protein
LOC_Os04g20220	protein.synthesis.elongation		5	LOC_Os04g20220.1	elongation factor Tu
LOC_Os03g38000	protein.synthesis.ribosomal protein.eukaryotic.40S subunit.S3		5	LOC_Os03g38000.1	40S ribosomal protein S3-1
LOC_Os07g42450	protein.synthesis.ribosomal protein.eukaryotic.40S subunit.SA		5	LOC_Os07g42450.1	ribosomal protein S2
LOC_Os11g04070	protein.synthesis.ribosomal protein.eukaryotic.60S subunit.P0		5	LOC_Os11g04070.1	60S acidic ribosomal protein
LOC_Os05g06350	protein.targeting.nucleus		5	LOC_Os05g06350.1	importin subunit alpha
LOC_Os08g08060	protein.targeting.secretory pathway.vacuole		5	LOC_Os08g08060.1	vacuolar protein sorting-associated protein 18
LOC_Os05g41640	PS.calvin cycle.phosphoglycerate kinase		7	LOC_Os05g41640.3	phosphoglycerate kinase protein
LOC_Os04g14680	redox.ascorbate and glutathione.ascorbate		3	LOC_Os04g14680.1	OsAPx3 - Peroxisomal Ascorbate Peroxidase encoding gene 5,8
LOC_Os03g06740	redox.ascorbate and glutathione.glutathione		3	LOC_Os03g06740.1	glutathione reductase
LOC_Os02g44500	redox.ascorbate and glutathione.glutathione	OsGPX3	3	LOC_Os02g44500.1	glutathione peroxidase 3
LOC_Os06g07760	redox.misc		3	LOC_Os06g07760.1	sulfiredoxin-1
LOC_Os01g48420	redox.peroxiredoxin	OsPrxIIC	3	LOC_Os01g48420.1	peroxiredoxin
LOC_Os06g09610	redox.peroxiredoxin	OsPrxQ	3	LOC_Os06g09610.1	peroxiredoxin
LOC_Os07g44430	redox.peroxiredoxin.BAS1	Os1-CysPrxA	3	LOC_Os07g44430.1	peroxiredoxin
LOC_Os03g58630	redox.thioredoxin		3	LOC_Os03g58630.1	thioredoxin
LOC_Os07g08840	redox.thioredoxin	OsTRXh1	3	LOC_Os07g08840.1	thioredoxin
LOC_Os06g22140	redox.thioredoxin		3	LOC_Os06g22140.1	thioredoxin reductase 2
LOC_Os08g08040	RNA.processing		4	LOC_Os08g08040.1	LSM domain containing protein
LOC_Os02g52510	RNA.regulation of transcription.Chromatin Remodeling Factors		4	LOC_Os02g52510.1	SNF2 family N-terminal domain containing protein
LOC_Os09g17850	RNA.regulation of transcription.Histone acetyltransferases		4	LOC_Os09g17850.1	acetyltransferase type B catalytic subunit
LOC_Os10g28040	RNA.regulation of transcription.Histone acetyltransferases		4	LOC_Os10g28040.1	histone acetyltransferase GCN5
LOC_Os02g56130	RNA.regulation of transcription.putative transcription regulator		4	LOC_Os02g56130.1	PCNA - Putative DNA replicative polymerase clamp
LOC_Os05g48030	RNA.regulation of transcription.Silencing Group		4	LOC_Os05g48030.1	anti-silencing protein, ASF1-like domain containing protein
LOC_Os03g46770	RNA.RNA binding		4	LOC_Os03g46770.1	RNA recognition motif containing protein
LOC_Os03g17310	signalling.calcium		6	LOC_Os03g17310.1	calcium-transporting ATPase, endoplasmic reticulum-type
LOC_Os11g47800	signalling.G-proteins		6	LOC_Os11g47800.1	spo0B-associated GTP-binding protein
LOC_Os05g08810	signalling.lipids		6	LOC_Os05g08810.1	phosphatidylinositol 3-kinase, root isoform
LOC_Os02g34750	signalling.receptor kinases.misc		6	LOC_Os02g34750.1	leucine-rich repeat receptor-like protein kinase 1
LOC_Os08g39140	stress.abiotic.heat		10	LOC_Os08g39140.1	heat shock protein
LOC_Os03g44620	stress.abiotic.heat		10	LOC_Os03g44620.2	chaperone protein dnaJ
LOC_Os09g01640	transport.calcium		9	LOC_Os09g01640.1	CAX-interacting protein 4
