# Supplementary material for: Comparative Expression Analysis of Rice and Arabidopsis Peroxiredoxin Genes Suggests Conserved or Diversified Roles Between the Two Species and Leads to the Identification of Tandemly Duplicated Rice Peroxiredoxin Genes Differentially Expressed in Seeds
Source: Rice (N Y). 2017 Jun 24;10:30. doi: 10.1186/s12284-017-0170-5 (PMC5483221; doi:10.1186/s12284-017-0170-5)
Supplement: Supplementary file 13 — Information about predicted protein–protein interaction network depicted in Fig. 6. (ODS 15 kb) [file 12284_2017_170_MOESM13_ESM.ods]

## Sheet: Sheet1
Table S8. Information about predicted protein–protein interaction network depicted in Figure 6.
Targets (Prxs)	Interactors	Putative Function of interactors
LOC_Os01g48420	LOC_Os01g62244	ubiquitin-conjugating enzyme, putative, expressed
LOC_Os01g48420	LOC_Os02g42230	RPA2B - Putative single-stranded DNA binding complex subunit 2, expressed
LOC_Os01g48420	LOC_Os02g44500	glutathione peroxidase, putative, expressed
LOC_Os01g48420	LOC_Os02g47410	protein kinase, putative, expressed
LOC_Os01g48420	LOC_Os03g03390	G-patch domain containing protein, expressed
LOC_Os01g48420	LOC_Os03g05300	cyclin-dependent kinases regulatory subunit 1, putative, expressed
LOC_Os01g48420	LOC_Os03g16110	Ser/Thr protein phosphatase family protein, putative, expressed
LOC_Os01g48420	LOC_Os03g58630	thioredoxin, putative, expressed
LOC_Os01g48420	LOC_Os04g20220	elongation factor Tu, putative, expressed
LOC_Os01g48420	LOC_Os06g49890	coiled-coil domain-containing protein 90A, mitochondrial precursor, putative, expressed
LOC_Os01g48420	LOC_Os07g02350	casein kinase II subunit alpha-2, putative, expressed
LOC_Os01g48420	LOC_Os07g08840	thioredoxin, putative, expressed
LOC_Os01g48420	LOC_Os07g28280	ubiquitin-related modifier 1, putative, expressed
LOC_Os01g48420	LOC_Os08g39140	heat shock protein, putative, expressed
LOC_Os01g48420	LOC_Os09g17850	acetyltransferase type B catalytic subunit, putative, expressed
LOC_Os01g48420	LOC_Os11g04070	60S acidic ribosomal protein P0, putative, expressed
LOC_Os02g33450	LOC_Os01g36930	ubiquitin carboxyl-terminal hydrolase 6
LOC_Os02g33450	LOC_Os02g34750	leucine-rich repeat receptor-like protein kinase 1, putative, expressed
LOC_Os02g33450	LOC_Os02g35630	AAA family ATPase, putative, expressed
LOC_Os02g33450	LOC_Os02g51590	phosphoglycerate mutase, putative, expressed
LOC_Os02g33450	LOC_Os02g52510	SNF2 family N-terminal domain containing protein, expressed
LOC_Os02g33450	LOC_Os02g53680	RPA1A - Putative single-stranded DNA binding complex subunit 1, expressed
LOC_Os02g33450	LOC_Os02g56130	PCNA - Putative DNA replicative polymerase clamp, expressed
LOC_Os02g33450	LOC_Os02g58640	tumor susceptibility gene 101, putative, expressed
LOC_Os02g33450	LOC_Os03g06740	glutathione reductase, putative, expressed
LOC_Os02g33450	LOC_Os03g06900	DNA topoisomerase 3 protein, putative, expressed
LOC_Os02g33450	LOC_Os03g13850	cell cycle checkpoint protein RAD17, putative, expressed
LOC_Os02g33450	LOC_Os03g13970	26S proteasome non-ATPase regulatory subunit 4, putative, expressed
LOC_Os02g33450	LOC_Os03g15810	AAA-type ATPase family protein, putative, expressed
LOC_Os02g33450	LOC_Os03g17310	calcium-transporting ATPase, endoplasmic reticulum-type, putative, expressed
LOC_Os02g33450	LOC_Os03g38000	40S ribosomal protein S3-1, putative, expressed
LOC_Os02g33450	LOC_Os03g44620	chaperone protein dnaJ, putative, expressed
LOC_Os02g33450	LOC_Os03g46770	RNA recognition motif containing protein, expressed
LOC_Os02g33450	LOC_Os03g52770	expressed protein
LOC_Os02g33450	LOC_Os03g57790	ubiquitin-conjugating enzyme, putative, expressed
LOC_Os02g33450	LOC_Os03g58630	thioredoxin, putative, expressed
LOC_Os02g33450	LOC_Os04g14680	OsAPx3 - Peroxisomal Ascorbate Peroxidase encoding gene 5,8, expressed
LOC_Os02g33450	LOC_Os04g35060	nicotinate phosphoribosyltransferase family domain containing protein, expressed
LOC_Os02g33450	LOC_Os04g43140	DEAD-box ATP-dependent RNA helicase, putative, expressed
LOC_Os02g33450	LOC_Os04g46450	zinc finger, C3HC4 type domain containing protein, expressed
LOC_Os02g33450	LOC_Os04g54330	acetyltransferase, GNAT family, putative, expressed
LOC_Os02g33450	LOC_Os04g54340	double-strand break repair protein MRE11, putative, expressed
LOC_Os02g33450	LOC_Os04g58800	ubiquitin-conjugating enzyme, putative, expressed
LOC_Os02g33450	LOC_Os05g06350	importin subunit alpha, putative, expressed
LOC_Os02g33450	LOC_Os05g08810	phosphatidylinositol 3-kinase, root isoform, putative, expressed
LOC_Os02g33450	LOC_Os05g13300	helicase, putative, expressed
LOC_Os02g33450	LOC_Os05g19270	MSH-like DNA mismatch repair protein, putative, expressed
LOC_Os02g33450	LOC_Os05g22940	acetyl-CoA carboxylase, putative, expressed
LOC_Os02g33450	LOC_Os05g38710	lipin, N-terminal conserved region family protein, expressed
LOC_Os02g33450	LOC_Os05g41640	phosphoglycerate kinase protein, putative, expressed
LOC_Os02g33450	LOC_Os05g46270	FEN1A - Putative flap endonuclease protein, expressed
LOC_Os02g33450	LOC_Os05g47980	ATP synthase, putative, expressed
LOC_Os02g33450	LOC_Os05g48030	anti-silencing protein, ASF1-like domain containing protein, expressed
LOC_Os02g33450	LOC_Os06g04280	3-phosphoshikimate 1-carboxyvinyltransferase, chloroplast precursor, putative, expressed
LOC_Os02g33450	LOC_Os06g07760	sulfiredoxin-1, putative, expressed
LOC_Os02g33450	LOC_Os06g22140	thioredoxin reductase 2, putative, expressed
LOC_Os02g33450	LOC_Os06g44030	WD domain, G-beta repeat domain containing protein, expressed
LOC_Os02g33450	LOC_Os06g50910	Phosphatidylinositol kinase and FAT containing domain protein, putative, expressed
LOC_Os02g33450	LOC_Os07g08840	thioredoxin, putative, expressed
LOC_Os02g33450	LOC_Os07g12640	glycerol-3-phosphate dehydrogenase, putative, expressed
LOC_Os02g33450	LOC_Os07g30980	uvrD/REP helicase family protein, putative, expressed
LOC_Os02g33450	LOC_Os07g38300	ribosome recycling factor, putative, expressed
LOC_Os02g33450	LOC_Os07g42450	ribosomal protein S2, putative, expressed
LOC_Os02g33450	LOC_Os07g44710	CAMK_CAMK_like.36 - CAMK includes calcium/calmodulin depedent protein kinases, expressed
LOC_Os02g33450	LOC_Os08g02860	transposon protein, putative, unclassified, expressed
LOC_Os02g33450	LOC_Os08g08040	LSM domain containing protein, expressed
LOC_Os02g33450	LOC_Os08g08060	vacuolar protein sorting-associated protein 18, putative, expressed
LOC_Os02g33450	LOC_Os09g01640	CAX-interacting protein 4, putative, expressed
LOC_Os02g33450	LOC_Os09g06560	WD domain, G-beta repeat domain containing protein, expressed
LOC_Os02g33450	LOC_Os09g32680	cyclin, putative, expressed
LOC_Os02g33450	LOC_Os10g28040	histone acetyltransferase GCN5, putative, expressed
LOC_Os02g33450	LOC_Os11g29400	6-phosphogluconate dehydrogenase, decarboxylating, putative, expressed
LOC_Os02g33450	LOC_Os11g40150	DNA repair protein Rad51, putative, expressed
LOC_Os02g33450	LOC_Os11g48090	helicase conserved C-terminal domain containing protein, expressed
LOC_Os02g33450	LOC_Os12g03810	CAMK_KIN1/SNF1/Nim1_like.37 - CAMK includes calcium/calmodulin depedent protein kinases, expressed
LOC_Os02g33450	LOC_Os12g42876	5-methyltetrahydropteroyltriglutamate--homocysteine methyltransferase, putative, expressed
LOC_Os06g09610	LOC_Os06g13660	alanyl-tRNA synthetase, putative, expressed
LOC_Os06g09610	LOC_Os06g20320	peptidyl-prolyl cis-trans isomerase, FKBP-type, putative, expressed
LOC_Os06g09610	LOC_Os11g47800	spo0B-associated GTP-binding protein, putative, expressed
LOC_Os07g44430	LOC_Os07g44430	peroxiredoxin, putative, expressed
LOC_Os07g44430	LOC_Os07g44710	CAMK_CAMK_like.36 - CAMK includes calcium/calmodulin depedent protein kinases, expressed
LOC_Os07g44430	LOC_Os08g39140	heat shock protein, putative, expressed
LOC_Os07g44430	LOC_Os12g19549	telomerase reverse transcriptase, putative, expressed
