# Supplementary material for: Comparative Expression Analysis of Rice and Arabidopsis Peroxiredoxin Genes Suggests Conserved or Diversified Roles Between the Two Species and Leads to the Identification of Tandemly Duplicated Rice Peroxiredoxin Genes Differentially Expressed in Seeds
Source: Rice (N Y). 2017 Jun 24;10:30. doi: 10.1186/s12284-017-0170-5 (PMC5483221; doi:10.1186/s12284-017-0170-5)
Supplement: Supplementary file 14 — Primer sequences used for RT-PCR analyses (Figs. 2 and 5). (ODS 16 kb) [file 12284_2017_170_MOESM14_ESM.ods]

## Sheet: Sheet1
Table S9. Primer sequences used for RT-PCR analyses (Figures 2 and 5).
Locus_IDs of Prxs	Forward primer(5’à3’)	Reverse primer(5’à3’)
LOC_Os07g44440/ Os1-Cys Prx B	GACGTCGAGTCGCACAAGGA	GATCATGTTGAGCTGCCTGA
LOC_Os02g09940/ OsPrxII E2	CGACGTGCTCGCAGAAGCAC	CTCCAGGTTGCCGTCGGAGA
LOC_Os01g48420/ OsPrxII C	CAAGAAGGTCGTCCTCTTCG	CCAAGTGCCTTGGTGTATGT
LOC_Os01g24740/ OsPrxII E3	ATGAACTTGGATCGCAACTC	GAGAGGAGGAGCACCCTCA
LOC_Os06g42000/ OsPrxII E1	CCTGCACGCAGAAGCACGTC	CGTCGTTGACGGAGACGCAG
LOC_Os01g16152/ OsPrxII F	GTCTCTGTGAATGACCCTTA	CAGCAGAGAGGTCTACTTCC
LOC_Os07g44430/ Os2-Cys Prx A	AGTCTCACAAGGACTGGATC	GTCGACCATGTTCAGCTGCT
LOC_Os06g09610/ OsPrx Q	ACTCCTACGAGAAGTTCAAG	TGAACGGCAGCTTGTACTTC
LOC_Os04g33970/ Os2-Cys PrxB	ACTGAAGTTCTCGGTGTTTC	GTCCTAAGCGTCTCATCCAC
LOC_Os02g33450/ Os2-Cys PrxA	CGAAGTCCTTTGGTGTCTTG	CGAAGTCCTTTGGTGTCTTG
